# Supplementary material for: European Central Bank׳s monetary policy decisions: A dataset of two decades of press conferences
Source: Data Brief. 2018 Aug 28;20:794–8. doi: 10.1016/j.dib.2018.08.061 (PMC6134190; doi:10.1016/j.dib.2018.08.061)
Supplement: Supplementary file 2 — Supplementary Table. [file mmc2.csv]

date;president;firstPart;firstPartVp;secondPart;secondPartExternalIntervention;vicePresident;numberOfAnswers;link
1998-10-13;1;"Ladies and gentlemen	in line with our stated intention	the Vice-President and I are here today to report on the outcome of today’s meeting of the Governing Council of the European Central Bank. The length of my introductory statement reflects the importance of the matters dealt with today.
As usual	the Governing Council devoted part of its meeting to an exchange of views on recent economic	monetary and financial developments. This discussion took place against the background of conflicting messages. Clearly	on the one hand	the data on the economic situation in the United States and Europe	especially in the euro area	mainly indicate a continuation of real GDP growth	though possibly at a somewhat slower pace. On the other hand	however	the global macroeconomic environment has deteriorated. In particular	the number of signs suggesting that the world economy will slow down in 1999 is increasing. At the same time	uncertainty in the financial markets has been heightened by news of the near collapse of a large hedge fund	losses by individual financial institutions	and the large movements in world equity	bond and foreign exchange markets.
In the view of the Governing Council	in responding to recent economic developments and current market conditions	it is of the utmost importance that proposals inspired by policy activism that do not take due account of the complexity of the issues at stake are avoided. This would only contribute to compounding the uncertainties which underlie the prevailing global financial market volatility. Against this background	the Governing Council is of the view that proposals for a reassessment of capital controls as an acceptable policy option	or recent calls for world-wide	uniform interest rate reductions	are inappropriate as they do not address the very nature of the problems. At the same time	the Governing Council considers structural improvements at the global level to be warranted. These should focus	in particular	first on enhancing the transparency of both the public and private sectors; second	on strengthening domestic banking systems	primarily in emerging markets and economies in transition; and	third	on improving financial crisis prevention and management	in particular through the increased involvement of the private sector. A number of proposals have already been developed on these issues	which should now be finalised with a view to their early and forceful implementation.
In addition	the Governing Council stressed that such structural improvements at the global level would have to be accompanied by sound policies at home. In this respect	given the size of the euro area and its global role	it is of crucial importance that price stability - and hence a climate conducive to growth and employment - should be maintained in the euro area. Achieving this will also be of vital importance for the world economy as a whole.
With this in mind	the Governing Council reviewed the monetary	financial and macroeconomic situation in the euro area.
First	the Council discussed the monetary situation with reference to preliminary data on the basis of the new harmonised reporting system for money and banking statistics. Once internal work has been completed	these monetary statistics will be made available to the public. When looking at various definitions of broad money	our preliminary data show broadly similar and stable annual growth rates of between 3 and 5% in 1997 and the first half of 1998. According to our initial analysis	these data do not appear to signal inflationary pressures arising from money at this juncture. However	given the preliminary nature of the new data	caution should be exercised with regard to their interpretation.
Second	as regards other financial indicators	although long-term interest rates have risen recently	they are still at low levels by historical standards and the yield curve has levelled off relative to the situation some months ago. A substantial part of developments in bond markets during recent months reflects a ""flight into quality"".
Third	the Governing Council discussed the broad outlook for prices in the context of the overall macroeconomic environment. With respect to price developments	international factors continued to exert downward pressure. HICP rates in the euro area fell to 1.2% in August after having remained unchanged at 1.4% from April to July. This mainly reflected a decline in energy prices	which were almost 4% lower in August than a year earlier	and in other commodity prices. For the euro area as a whole	price pressure as indicated by industrial output prices and labour costs also remained modest. In 1999 average inflation in the euro area is expected to remain subdued	according to the projections available.
Fourth	considerable difficulties are encountered in precisely assessing and quantifying the impact of recent international developments on prices and	equally	on activity. Recent data seem to suggest that real GDP growth in the euro area	which reached 0.6% in the first quarter of 1998	has slowed down somewhat in the second quarter. We need to await the release of more complete and thereby more reliable data for the euro area as a whole before a final view can be taken. Other recently released data on industrial production	the volume of retail sales and passenger car registrations appear to point to continued growth. This view is also supported by EC survey data	although some indicators have remained constant or have fallen back slightly in recent months; nonetheless	all these indicators remain well above their long-term averages.
The Governing Council welcomed recent interest rate reductions by a number of euro area national central banks. As a result	euro area-wide three-month interest rates have now reached a level of 3.8%	which implies a decrease of around 15 basis points since the end of August. These changes underline the fact that the process of the convergence of central bank interest rates in the euro area	which is to be concluded by the end of this year	is clearly under way. The Governing Council considered further interest rate convergence towards the lower end of the current range prevailing in the euro area as being appropriate	given our current knowledge of monetary trends and the prospects for price developments and taking account of an environment characterised by risks of downward pressures. The Governing Council will continue to monitor closely monetary	financial and economic developments within the euro area with a view to determining the appropriate level of money market interest rates for the euro area.
Meanwhile	the Governing Council will continue to monitor closely fiscal intentions in the euro area Member States. The structural budgetary positions in several Member States are still far from being close to balance or in surplus as required by the Stability and Growth Pact. Therefore	these Member States are not yet sufficiently prepared to enable automatic stabilisers to function in the event of a slowdown in real GDP growth	while still respecting the 3% reference value set out in the Treaty and ensuring a decline of debt ratios at an appropriate pace. Moreover	in a number of Member States	against the background of a still favourable and partly better than expected growth performance	short-term budgetary targets appear not to represent structural improvements.
In addition to the review of economic developments	a number of decisions were taken with regard to various aspects of the preparatory work for Stage Three. First and foremost	let me turn to the issue of the monetary policy strategy. I can inform you that at today’s meeting the Governing Council reached agreement on the main features of the stability-oriented monetary policy strategy that the ESCB will pursue in Stage Three of Monetary Union.
Before explaining our decision on the strategy	let me emphasise certain important characteristics of the environment in which the single monetary policy will operate as of next January. Of most concern to the ESCB are some uncertainties which will inevitably arise as a result of the move to Stage Three. These relate	in particular	to the way in which the transition to Stage Three of Monetary Union will affect economic behaviour and institutional and financial structures in the euro area. They also relate to statistical issues.
Against this background	the Governing Council has chosen a distinct monetary policy strategy	one that reflects the special circumstances it faces at present. This strategy will ensure continuity with the successful strategies pursued by participating national central banks in recent years	while taking into account - to the extent needed - the unique situation created by the transition to Monetary Union.
With this context in mind	the Governing Council today agreed on the main elements of the stability-oriented monetary policy strategy of the ESCB. These elements concern:
the quantitative definition of the primary objective of the single monetary policy	price stability;
a prominent role for money with a reference value for the growth of a monetary aggregate; and
a broadly-based assessment of the outlook for future price developments.
First	let me stress that	as mandated by the Treaty establishing the European Community	the maintenance of price stability will be the primary objective of the ESCB. Therefore	the ESCB’s monetary policy strategy will focus strictly on this objective.
In the interest of transparency and in order to give clear guidance with regard to expectations regarding future price developments	the Governing Council of the ECB has agreed to announce a quantitative definition of price stability. In this context	the Governing Council of the ECB has adopted the following definition: ""Price stability shall be defined as a year-on-year increase in the Harmonised Index of Consumer Prices (HICP) for the euro area of below 2%"".
Let me emphasise the fact that price stability is an objective which is to be maintained over the medium term. The current rate of HICP inflation in the euro area is in line with this objective.
Three features of this definition should be highlighted:
first	the HICP is the most appropriate price measure for the ESCB’s definition of price stability. It is the only price index that will be sufficiently harmonised across the euro area at the start of Stage Three.
second	by defining price stability using the HICP ""for the euro area""	the Governing Council of the ECB makes it clear that it will base its decisions on monetary	economic and financial developments in the euro area as a whole. I should like to emphasise the fact that the single monetary policy will adopt a euro area-wide perspective; it will not react to specific regional or national developments.
third	this definition is very much in line with most current definitions adopted by national central banks in the euro area.
Furthermore	the statement that ""price stability is to be maintained over the medium term"" reflects the need for monetary policy to have a forward-looking	medium-term orientation. It also acknowledges the existence of short-term volatility in prices which cannot be controlled by monetary policy.
In order to maintain price stability	the Governing Council of the ECB agreed to adopt a monetary policy strategy which will consist of two key elements.
Deviations of current monetary growth from the reference value would	under normal circumstances	signal risks to price stability. The ESCB will assess how best to counter these risks. However	the concept of a reference value does not imply a commitment on the part of the ESCB to mechanistically correct deviations of monetary growth from the reference value over the short term.
The relationship between actual monetary growth and the pre-announced reference value will be regularly and thoroughly analysed by the Governing Council of the ECB; the result of this analysis and its impact on monetary policy decisions will be explained to the public. The precise definition of the reference aggregate and the specific value of the quantitative reference value for monetary growth …
However	while the monetary aggregates contain important and relevant information for monetary policy-making	monetary developments will not constitute a complete summary of all the information about the economy that needs to be known for an appropriate monetary policy to be set.
Thus the Governing Council will systematically analyse all the information available regarding the prospects for	and the risks to	price stability in the euro area as a whole.
This strategy underlines the strong commitment of the Governing Council of the ECB to its primary objective and should facilitate the achievement of this overriding goal. It will also ensure the transparency of the ESCB’s decision-making and its accountability. Based on its strategy	the Governing Council of the ECB will inform the public regularly and in detail about its assessment of the monetary	economic and financial situation in the euro area and the reasoning behind its specific policy decisions.
This strategy is designed to avoid giving the impression that monetary policy responds ""mechanistically"" to deviations from a single target or changes to a specific variable. The monetary policy strategy that has been selected by the Governing Council of the ECB signals that monetary policy in the euro area will be determined in a manner which will maintain price stability	responding to new developments in or disturbances to the economy in an appropriate manner which is consistent with this overriding objective.
The strategy therefore offers a clear and transparent framework within which the Governing Council of the ECB will be able to assess and present monetary policy decisions.
Please note that the main features of the strategy are also summarised in a press release to be distributed to you.
Still in the context of preparing for the single monetary policy	you may recall that in July I informed you about the range of institutions subject to reserve requirements and the liabilities included in the reserve base. I also gave you indications regarding the lump-sum allowance to be deducted from an institution’s reserve requirement and the reserve ratio	for which the Governing Council envisaged a range of 1.5-2.5%. Today	the Governing Council discussed the last remaining open issues regarding the ESCB’s minimum reserve system and confirmed that	first	the lump-sum allowance will be set at a level of 100	000 and	second	the reserve ratio will be set in the middle of the indicated range	i.e. at 2%. Finally	it was agreed that a credit institution will be allowed to deduct from the reserve base 10% of its debt securities with a maturity of up to two years and of its money market paper if it cannot provide evidence of the corresponding interbank liabilities.
An ECB Regulation laying down the features of the ESCB’s minimum reserve system will be published shortly. In the meantime	further details are provided in a separate press release which is to be issued to you this evening. The Governing Council agreed on a set of legal documentation setting out the respective roles of the ECB and the euro area national central banks (NCBs) in the management of the ECB’s foreign reserve assets. The legal documentation specifies	inter alia	the role of the NCBs in carrying out operations involving the foreign reserve assets of the ECB and incorporates master netting agreements to be signed by the ECB and market counterparties. As you are aware	TARGET will not be the only system available for cross-border payments. For non-monetary policy transactions it will	for instance	also be possible to process payments via the EBA Euro Clearing System (currently the ECU Clearing and Settlement System). While TARGET is a real-time gross settlement system	the EBA alternative is a clearing system	i.e. the payments have to be settled at the end of the day. In this regard	the Governing Council has agreed that the ECB will be involved. The EBA Euro Clearing System will	therefore	open a central settlement account at the ECB for its settlements within the euro area and may also open settlement accounts with those NCBs which agree to do so. The ECB will also hold the account on which the EBA Euro Clearing System’s liquidity pool will be maintained. Agreements between the ECB and the EBA covering the operation of these accounts are currently being finalised. With a view to i…	the Governing Council confirmed the agreement reached by the EMI Council that a Currency Analysis Centre and a Counterfeit Currency Database will be set up	which will store technical data relating to counterfeit euro banknotes. I should point out that the intention is to continue to deal with counterfeits of other currencies (e.g. the national currencies of participating or non-participating Member States and the US dollar) at the national level. All EU Member States will have the option of full participation in the database system. Although a decis…	the Governing Council today approved the principles governing the way in which counterfeit euro banknotes will be handled. Further details are provided in a separate press release which is to be issued to you this evening.
The Governing Council has also agreed on the approach to be used for estimating the number of euro banknotes to be printed before the launch date of 1 January 2002. The quantity of euro banknotes to be printed will be determined by the number required to replace the stocks of national banknotes in circulation (launch stocks) in the participating EU Member States together with the volume of the lo…
A separate press release on banknotes is to be issued to you this evening.
Finally	the Governing Council also addressed the following matters.
First	with regard to statistics	it was agreed to publish an Addendum to the document entitled the ""Money and Banking Statistics Compilation Guide - Guidance provided to NCBs for the compilation of money and banking statistics for submission to the ECB"". The Addendum covers the treatment of both money market paper and bill-based lending within the harmonised framework for money and banking statistics. The original Compilation …
Second	the Governing Council took stock of the current state of affairs with regard to the testing of critical ESCB systems and procedures in the run-up to the start of Stage Three. The ESCB has just commenced a general ""dress rehearsal"" i.e. a final testing phase for all ESCB systems and procedures.
Finally	looking a little further ahead to beyond the start of Stage Three	the Governing Council also agreed that a series of tests should be conducted during the course of 1999 in order to ensure that all ESCB-wide systems and applications are Year 2000 compliant.
We are now at your disposal should you have any questions. Click here for the transcript of questions and answers.";0;"We have no indications based on the most recent data that there is any tendency for deflation to be present	I would like to point out that the definition of price stability on purpose talks about an increase of prices of below 2 per cent over time. This is a bias in the direction that price stability is not a zero increase. Not having inflation but accept deflation that is not our aim. But that shows the formulation of monetary policy will not be easy under the current circumstances. Well	that's a statement of fact	I would say. Well	I tried to emphasise that all the talk internationally and particularly during the annual meetings in Washington about the crisis at hand in our minds was - if not exaggerated than somewhat overdone - . We have as I indicated both in Europe and the United States still a situation of relatively robust economic developments. There are signs that there may be some slowdown but we certainly are not i…	to come to your question: If there were to be a crisis next year what could be done? We'll see about that when that event arrives. What I indicated now is we strongly support improvements in the financial system worldwide	in the strengthening of banking systems	in the transparency of the financial structures that is and in measures geared toward prevention of crisis to be developed particularly in the context of the International Monetary Fund. We explicitly refrain from already to try to make an assessment on what rates should be prevalent at the moment of transition. We'll see about that when we get there. What we say now is	we regard the current level of interest rates prevailing in Europe as appropriate for the economic situation. And we recognise at the same time that the process of convergence of interest rates which is important and which I expect to be completed by the end of this year. It has been going on	has been continued as witnessed by the interest rate declines we have seen over the past few weeks. And it also has to continue in the coming months. That is to say a convergence in the direction of the lower level of interest rates that are prevailing at the moment in Europe. Let me answer the first question first	it is not a coincidence that I have used the words that money will play a prominent role. So if you call it the two pillars	one pillar is thicker than the other is	or stronger than the other	but how much I couldn't tell you. No. We will use inflation forecasts	but we will not publish inflation forecasts. We do not share that fear and the Council agrees on the fact that the convergence process in the direction of the lower range of the levels at which rates currently are will and has to continue in the weeks to come until the end of this year and beyond that. Do not expect from me at least vis-à-vis you specific recommendations for specific countries. A…	that is the implication. I do admit that there has been some let's say change of assessment of the level of interest rates that would be appropriate for the EURO area as a whole from a year ago. The external value of the euro in other words the exchange rate vis-à-vis the dollar and particularly the yen will be one of the broad range of indicators which will be used to assess the impact on future…	because of the danger that they would become self-fulfilling prophecies. Can you think of any more reasons? Christian! Well	another reason is also which definition of inflation you are referring to. We will not only look at the HICP inflation. We will also look at other inflation indicators: output prices	wages	which is also a price factor ... so that is already a range and developments maybe divergent in the various composites of the inflation landscape. Well	that is the second reason. I wouldn't think so	because they would have to change the law for that. The Treaty of Maastricht ensures the independence of not only the ECB but also the NCBs. So I don't think there will be different relation. The first question was the dollar. The Governing Council extensively discussed the developments in the exchange markets up until today and concluded that the current rate	which was reached by the dollar	was not a cause for concern. To the second question of under 2 per cent: If there were to be a prolonged period of deflation that would be a cause for concern. Not the single figures over one month or even 2 months. Deflation is a phenomenon to be avoided as much as inflation. I do emphasise that our monetary policy will have a medium term outlook. So if there were price decreases over a certain …	where spreads have developed in an unordered way. That is true	for instance	spreads between public and private debts. They caused some turbulences in Europe. But what we saw quite recently were small technical movements. And also the spreads that may have enlarged here and there	we consider them as mainly market imperfections and nothing of strategic impact. In such a difficult financial market situation as we have seen over the world recently	you can imagine that naturally some of the turbulences would have spilled over to Europe under former conditions. May I present on the dollar	neither to make it clear	as you said that we of course do not neglect nor to intend to neglect the development of the dollar? The President said that clearly. But every time the Governing Council has to make an assessment. It's an assessment of what it means in different terms. I would like to add that personally I wish the Americans the same good as I wish the Europeans: that they have a strong Dollar	as we want to have a strong euro	but this is another story. The developments in the real economy including the development of employment or unemployment will of course also be one of the indicators which we will use in assessing the appropriateness of the monetary policy stance. It will not be an aim in itself. The primary aim of monetary policy remains solely price stability	but as an indicator of course it will be used. On gold the word has not been used today	neither yesterday. I will not deny that	but it's against a strong institution. So we can resist that	I believe. We make our own judgements	take our own decisions in view of our own analysis. What I said was that there are countries in Europe	which experience a growth performance rather better than originally estimated. Yet they do not seem to use what we than call growth dividend that arises from that	for further reductions of the fiscal deficit	And that is something which we regret. Sorry I didn't understand. Well	I deal with it the way I just said and described. I didn't direct my remarks to anyone in particular. But I do suppose that everybody	who was willing to listen	had good ears. Oh	because the democratically elected representatives of Europeans also concluded an international treaty	the Treaty of Maastricht. And they appointed a board of directors for the new institution. That was also done by democratically elected persons. And	of course	I do not ignore but I do emphasise that the ECB has been endowed with a unique and singular mandate namely to achieve price stability	and that in addition to that	to the extent and without prejudice to price stability it shall support the general policies of the European Community as are outlined in Article 2 of the Treaty but only to the extent that it does not endanger the primary aim. I understood every word. But Christian Noyer may have understood you better. I will of course not name a specific country. It is more or less the case for all of them I wo…
;1;1;19;http://www.ecb.europa.eu/press/pressconf/1998/html/is981013.en.html 1998-11-03;1;Ladies and gentlemen	as in previous months	the Vice-President and I are here today to report on the outcome of today's meeting of the Governing Council of the European Central Bank. The number of items considered by the Governing Council required a full-day meeting. Most of the items on the agenda were of a rather technical nature or were related to the legal implementation of decisions already taken at previous Governing Council meetings…	President of the EU Council	and by Commissioners de Silguy and Monti. Let me first turn to the Governing Council's in-depth discussion on recent economic	monetary and financial developments.
Starting with the global macroeconomic environment	it was felt that the spiral of bad news has not continued over the most recent weeks. Also	when looking at market developments	we have observed a strengthening of the US dollar vis-à-vis euro area currencies since its trough in mid-October. We have seen a recovery in global stock markets and we have also witnessed some upward correction of long-term bond yields after they had fallen sharply as a result of a ""flight to quality"". However	markets displayed considerable volatility during the month of October	reflecting the uncertainty prevailing in the world economy Whether or not we can now expect a process towards more normal conditions remains to be seen. Given the underlying causes of the adverse conditions in Asia	Russia and other parts of the world	a quick resolution is in any case not very likely. Moreover	it is by now quite clear that the world economy will suffer from these developments in 1999 and that the euro area will also be affected to some extent.
However	the crucial and widely debated issue is the degree to which such effects on the euro area will materialise and how long they may last. As matters stand	there appears to be consensus that euro area economic growth will slow down to some extent in 1999	driven largely by a weakening in net exports. In its latest forecast	published on 21 October 1998	the Commission has revised downwards aggregate euro area real GDP growth to 2.6% in 1999	compared with the increase of 3.2% projected earlier this year. According to the same source	the slowdown is expected to be only temporary and real GDP growth is anticipated to strengthen again in 2000	with the contribution of net trade improving. At the same time	the outlook for inflation in the near term remains generally favourable	assuming continued wage moderation and subdued developments in import prices.
In today's discussion	the Governing Council agreed to examine further the broad outlook for the euro area at its two meetings in December. In this context	we shall thoroughly discuss the downside risks for output growth resulting from the evolution of world trade and from international financial tensions and the possibility of still more subdued price developments. However	one should also mention the fact that a relaxation of fiscal policies and higher wage increases could lead to a reversal of current developments in consumer prices and undermine confidence. Any uncertainties arising in these two fields would of course considerably complicate our assessment	given the high degree of uncertainty already associated with the developments in the global economy.
With respect to today's review of the monetary	financial and macroeconomic situation in the euro area	the following aspects were discussed First	with reference to monetary growth	let me recall that when looking at various definitions of broad money	our preliminary data show broadly similar and stable annual growth rates of between 3 and 5% in 1997 and the first half of 1998. According to our initial analysis these monetary trends do not appear to signal inflationary pressures at this juncture. However	a further assessment will be made in December on the basis of more up-to-date information.
Second	with respect to price developments	euro area HICP inflation fell from 1.2% in August to 1.0% in September 1998. The generally low level of HICP increases mainly reflects a decline in energy prices	which were almost 4% lower in September than a year earlier	and in other commodity prices; in addition	price pressure as indicated by industrial output prices and unit labour costs has remained modest. With respect to the decline in HICP inflation in September	this is closely related to a relatively strong fall in food prices (from 1.8% in August to 1.4% in September 1998)	which account for almost one-quarter of the total HICP. Such monthly changes are certainly very difficult to interpret. However	I may point out that food prices display a larger degree of volatility owing to their seasonal pattern.
Third	taking into account distorting factors such as calendar effects	underlying developments in euro area-wide real GDP have remained fairly stable. Economic expansion was broadly unchanged in the first half of 1998 from the solid growth seen in the second half of 1997. Also	at this juncture	data partly available for the summer months point to the possibility that recent rates of output growth may be broadly sustained beyond the first half of this year. While the trends appear in some cases weaker	particularly when also looking at some national data	the latest euro area-wide survey data on confidence	order books and capacity utilisation generally remain well above their long-run averages. However	further developments in these data will have to be monitored closely. Concerning the assessment of the monetary policy stance in the euro area	the Governing Council - after having carefully reviewed all factors and developments - confirmed the view taken at its previous meeting. It considered further interest rate convergence towards the lower end of the current range prevailing in the euro area as being appropriate. Measured by key central bank rates	the lowest rates in the euro area currently stand at 3.3%. Market interest rates have also reached very low levels. In terms of three-month interest rates	the euro area average rate has fallen to 3.75%	following the reduction of interest rates by a number of euro area central banks. With the announcement today of further interest rate reductions by the Banco de España and the Banco de Portugal	both effective tomorrow	the euro area average will continue its downward trend. Nominal and real long-term interest rates for the euro area are at historically low levels. It confirms the high degree of confidence that the euro has gained in the judgement of the general public and of global investors. This confidence is a major asset in the consolidation of a financial environment conducive to growth.
As has been proven in many instances in the past	monetary policy cannot solve structural problems. Indeed	monetary policies in the euro area countries have increasingly converged over the past few years and resulted in low levels of interest rates. Several countries have followed virtually a ""common monetary policy stance"" over a longer period	but performances - for example in labour markets - within the euro area differ considerably from country to country. The degree of success in this area seems to be closely related to structural reforms implemented in earlier years.
I am confident that we can cope both with current problems and with future challenges. This requires a forward-looking	medium-term-oriented monetary policy	which keeps inflationary expectations low. This is the decisive contribution of monetary policy to the fostering of growth and employment. Dealing with structural problems is the task of policies other than monetary policy.
Let me now give the floor to the Vice-President to report on various aspects of the preparatory work for Stage Three. With less than 60 days to go before the start of Stage Three	we are obviously attaching particular importance to the provision of a framework allowing for a smooth changeover to the euro. We began our preparations a long time ago and I am confident that the ESCB will be in a position to deliver its entire complex infrastructure to the markets by the morning of 4 January 1999. I expect the banking and financial community in the euro area to be fully aware b…	securities settlement systems	custodians	individual banks	exchanges and financial information providers) in the period from 31 December 1998 to 4 January 1999	the ESCB is preparing to work together with other public authorities to orchestrate the necessary policy responses to any unexpected events. To this end	the Governing Council has set up an ad hoc ""Changeover Weekend Committee"" which will organise the monitoring of developments vis-à-vis the final migration to the euro within the ECB and the national central banks and in the banking and financial industry	both prior to and during the changeover weekend Additional details on the preparation of the changeover weekend are provided in a separate press release which is to be issued to you this evening. With regard to euro payment and settlement systems	I should like to draw your attention to recent developments which suggest that many market participants consider the euro as a special currency to which the traditional rules applied elsewhere in the developed world would not necessarily be applicable. Initiatives were taken	or allowed to develop	that have no precedent in the arrangements concerning other currencies. This relates in particular to the granting of payment finality and intraday credit in a currency other than a country's own. Therefore	the Governing Council considered it appropriate to issue a policy statement clearly spelling out the fact that the rules which apply to all of the other currencies in the world will also apply to the euro	and that the ECB bears the same responsibilities as all the other central banks in the world This policy statement on euro payment and settlement systems located outside the euro area is to be issued to you this evening The Governing Council also agreed on the main features of the legal framework within which the TARGET system will operate. These main features are set out in greater detail in the…	which the Governing Council endorsed today. In common with previous progress reports	the current one will be published in the near future and will provide further technical details of interest to market participants. In the absence of euro banknotes at the start of Stage Three	the Governing Council today agreed on arrangements according to which the participating national central banks will exchange legal tender banknotes of other participating Member States for national banknotes and coins at the official conversion rate as from 1 January 1999. To ensure substitutability between the national currency units	the Governing Council decided that each participating national central bank will arrange for such an exchange at one location at least. The national central banks may	however	limit the number and/or the total volume of banknotes they are prepared to accept for any given transaction or on any one day Further details on that matter are provided in a separate press release which is to be issued to you this evening. As regards the income arising from the issuance of national banknotes from the participating Member States the Governing Council today decided that such incom…	that the monetary income for the said period will be calculated by employing the so-called indirect method	by multiplying a defined liability base by a specified reference rate of interest. The sum of the monetary income of each national central bank will be allocated to the participating national central banks in proportion to their paid-up share in the ECB's capital. Owing to the temporary character of the current decision	the question of monetary income allocation will need to be revisited before the introduction of euro banknotes in 2002. Today the Governing Council also adopted an ECB Guideline establishing the legal format as well as the modalities of the initial transfer of foreign reserves from the national central banks to the ECB. In this connection and as a measure for covering possible foreign exchange ri…	the Governing Council endorsed	in line with the Statute of the ESCB	an ECB Recommendation for a Council Regulation which would authorise the ECB to increase its capital from the current level of E5 billion to up to twice that amount. Further decisions have also been taken with regard to preparing the monetary and foreign exchange policy of the euro area. On previous occasions I have mentioned to you that legal acts are under preparation which specify general prin…	which are based on provisions of the Statute of the ESCB	aim from a legal point of view at ensuring the singleness of the ECB's monetary policy and the consistency of such transactions with the Community's exchange rate and monetary policies. Against this background	the Governing Council today adopted an ECB Guideline which establishes certain reporting obligations for the national central banks' domestic asset and liability management operations and subjects such transactions to the prior approval of the ECB whenever they exceed a certain amount. A similar ECB Guideline was adopted which subjects all operations in foreign reserve assets - including gold - w…	the Governing Council adopted an ECB Guideline according to which any participating Member States' transactions with their foreign exchange working balances which exceed a certain amount have to be notified to the ECB in advance. A similar arrangement is envisaged between the ECB and the Commission of the European Communities for all foreign exchange transactions carried out in the context of imp…
In the context of the statutory function of the ESCB to contribute to the smooth conduct of policies of competent authorities in the field of banking supervision and financial stability	the Governing Council discussed the main driving forces that are likely to affect the EU banking systems in the medium and long term	including the establishment of EMU. The Council members hold the view that the establishment of EMU is expected to reinforce the structural tendencies that are already under way in the EU banking systems. These tendencies include the reduction of excess capacity	pressure on profitability	enhanced competition	increased internationalisation and geographical diversification. One important aspect is the fact that EU banks seem to have significantly increased their awareness of the strategic implications of the introduction of the euro over the past few months. They are devising specific responses accordingly	which include: (i) improvements in services and procedures; (ii) changes in the range of products supplied to customers; and (iii) mergers	strategic alliances and co-operation agreements. We intend to make the outcome of this examination public in due course Finally	the Governing Council adopted an ECB Decision concerning public access to the documentation and archives of the ECB. This Decision will be published in the Official Journal of the European Communities. We are now at your disposal should you have any questions.
;1;The answer to the first question is that it is an appeal to all politically responsible office holders	and not to a single one. Because of the fact that monetary policy cannot solve structural problems	it is an appeal to those politically responsible to bear their responsibility in the right direction	but not any single one. Whether it is possible to promote consumption and investment through lower interest rates is very doubtful. The main factor contributing to the promotion of consumption and investment is confidence	and continued confidence	as well as continuity and stability also in monetary policy	whereas one quarter more or less is not the driving force behind consumer or investment spending. The co-ordination of policies in the economic field in general	i.e. monetary policies	fiscal policies	wage policies	is foreseen in the Treaty to take place through a dialogue between the various authorities on an almost continuous basis. That means	the President of the ECOFIN has the right to attend the meetings of the Council of the European Central Bank. He even has the right to introduce motions there	but he does not have the right to vote on those motions. And	conversely	the President and/or members of the Executive Board have the right to be invited to meetings of the ECOFIN Council. There is a continuous dialogue going on on the general stance of the various policies. Only the decisions on the various aspects of policies	be it monetary	be it fiscal	be it wage policies	are being upheld by the separate authorities in their independent way. I have not seen the precise proposals that Mr. Monti has formulated	but - to the extent that they were to undermine the Stability and Growth Pact to be applied to the full	as was intended - to that extent	I can assure you that the Council is not too happy with those proposals. We have not discussed that particular question anew. We have - as was indicated in our previous press conference - defined what price stability is	what we understand price stability to be	and I would like to repeat that we define price stability as a rate of increase - and I underline the word increase - in prices of below 2%.
Now	with Mr. Edlinger we had	in particular	an exchange of views on the current stance of economic policies in general	including monetary policy	and the assessment as we and the Finance Ministers respectively saw economic development in the world and in the euro area	in particular. Mr. de Silguy was present at the entire meeting of the Council	except when Mr. Monti was present	when we discussed areas of banking supervision which were outlined by the Vice-President a moment ago and which	in the European Commission	fall into his area of competence.
I haven't seen yet that we don't speak with the same voice	because the central bankers have not spoken yet. And I hear different through the media; I hear various wishes being expressed	which I regard as normal. And they will not damage the credibility of the euro in any way	because they will not	in any way	have an impact on the behaviour of the decision-making body of the ECB	i.e. the Governing Council. Well	we have noted already on various occasions both here and in the European Parliament -we and the European Commission have done the same - that we are somewhat concerned about the intensity with which the policies are directed to meet the criteria - not only the Maastricht criteria - but also the criteria implied in the Stability and Growth Pact. And we have warned against that repeatedly and have	in fact	done so again today. Nevertheless	I must conclude that	given the current monetary policy stance and assuming that that monetary policy stance will be continued also during the transition to the euro and given the current fiscal policy stance	there seem to be no indications that there is a policy mix in euroland which is detrimental to either fiscal or monetary policies.
That would happen if you were to set that limit very low	but that is not the intention.
The committee has already been established. It will be a decentral committee and also a decentral early warning point for any developments in the event of matters getting out of line with the plans. So	who will be on the committee? There will be three people from each participating national central bank and from the ECB	and the committee will be chaired by the Director General Operations of the European Central Bank	Mr. Papadia.
As I have indicated in my Introductory Statement	after a period of depreciation of the dollar vis-à-vis the euro	or of appreciation of the euro	that trend has been reversed in recent days to some extent and as I indicated already a month ago	the level that has been reached and that has	in the meantime	somewhat changed again does not imply a cause of concern for the monetary authorities in Europe. Your second question on target zones: I want to repeat that the competence on exchange rate policies is in the hands of governments and not of the monetary authorities	but I do not want to keep secret either that	at this stage	when we are introducing the euro and getting the euro settled and into a credible currency	we are not very enthusiastic of taking up the idea of target zones at this stage. The answer can be fairly simple. The answer to the first question is ""yes""	And the answer to the second question is ""no"". On the issue of lender of last resort	I will say no more than I said at the last press conference	which was already very little. And I would like to ask Monsieur Noyer to explain precisely what we do want to say. What the Governing Council has discussed is	how can we in the Governing Council take into account the general responsibility of the ECB to contribute to a smooth conduct of policies by national authorities	because the precise tasks are	in the end	for national authorities to check whether the transition to the euro creates its special problems or is likely to accelerate some tendencies	and how can we assess any new risks that may arise and the best way to respond. It has nothing to do with the idea of lender of last resort that was addressed precisely by the President the last time in answer to a question on this matter. I don't think I have to comment any further after what I have said already on what I think of the discussion. So far it is a discussion in one country only. Th…	which is a very useful and fitting setting for having a dialogue about policies in general. We do not shy away from such a dialogue. As far as the discussion in one particular country about the position of the central bank	be it the central bank of that country or the European Central Bank	is concerned	I think that	so far	it has been a very one-sided discussion	as I understand it	because no central bank in any country has participated in that discussion	and I assume that this will remain so in the foreseeable future.
Oh	that is a very hypothetical question - if the Treaty of Maastricht were to be changed	which would be required as a result of this discussion and which	in itself	is a very unlikely event	then I would of course also reconsider my position	but I do not regard a change in the Treaty of Maastricht as very likely for the first eight years to come. On the first question	I do not share the judgement of the analysts you quote that convergence is not enough	because I think we have seen in October	up and to including today	a remarkable rate of convergence toward the lower level of interest rates. And I would like to point out	I mentioned the key central bank interest rates at the moment at the lower end being 3.3%. Today	the Banco de España lowered its rate to 3.5%	so that it is getting close. And the Banco de Portugal has done a similar thing. And	in the case of Portugal	you have to look at the lowest official rate	rather than at the repo rate	because the banking system in Portugal happens to be in a very liquid situation; there is no liquidity deficit in Portugal	but a liquidity surplus. And	therefore	you have to look at the lower rate which is the relevant one to judge by. So convergence has continued and will continue during the remaining 60 days of this year	and we are very close already. Now is the ECB strong enough? I think the ECB is a very strong institution	staffed with highly qualified staff	and we are in the process of expanding it at a rather rapid pace. We are now in the process of finalising our budget for 1999	which also implies a sizeable further increase in the staff of the ECB. Those things take time in practice. Let me first answer the first question. It is	of course	nonsense that interest rates could not be raised or lowered further than below the levels they have already reached. It could be done. Whether it will be done - don't ask me	I would like to say	because	if I were to give you an answer	you wouldn't necessarily have to trust me. I will not	in other words	make forecasts about what will happen to interest rates. But	for the moment	the Council gives the highest priority to the continuation of the convergence process	which you can also interpret as an act of solidarity amongst the 11 central banks involved. The ECB will not participate in that discussion and	second	I would like to point out that it is the explicit mandate of the ECB with its policies to achieve price stability and - to the extend that the policy would not jeopardise price stability - to contribute to achieving the general economic goals of the Community	as they are spelled out in Article 2 of the Treaty	namely promoting growth and employment. I do not see them as such. I hold it to be quite normal that	from the political side	there may from time to time be offered opinions or suggestions of what the political authorities would like interest rates to do or to be. That	in itself	is a quite normal phenomenon and it would be very abnormal if those suggestions were to be listened to. But then	as I said earlier	it is actually the right of the political authorities	in the person of the President of the Council of the Ministers of Finance and Economics	not only to attend meetings of the Governing Council of the ECB	but also to introduce motions. So he can give suggestions there. The only thing he cannot do is vote on those motions.
Co-ordination is an ongoing process; it takes place all the time	and we inform one another continuously. This also holds true of Spain and Portugal	and it is not coincidental that the decisions announced today were announced today. And with regard to your question as to which countries can be expected to follow	I would say it is obvious - those countries in which the level of interest rates is not yet the lowest in Europe. Well	as I have said	I was not concerned about the level that the dollar has reached	so I will not express any pleasure at the movement over the last few days. What I am most pleased about is that the situation seems to have settled somewhat. Yes. On the first question	I only can give what may seem a legalistic answer. The legal situation is that	until the 1st of January	every single central bank is autonomous in determining its policies. So the answer to your question whether the Bundesbank or De Nederlandsche Bank or the Banque de France could do something unilaterally is ""yes"". If the question were to be ""will they""	the answer would be that it is very unlikely that they will do anything without consulting all their partners. The co-ordination of monetary policy is already taking shape increasingly intensively across Europe. Well	I would like to point out that decisions are not only being taken precisely on the day and hour that the Council is meeting	but we are in continuous touch with each other and there is a continuous co-ordination and discussion going on between central bankers across Europe	so that the developments of today	I can assure you	certainly did not come as a surprise to any of us.
;1;1;22;http://www.ecb.europa.eu/press/pressconf/1998/html/is981103.en.html 1998-12-01;1;Ladies and gentlemen	the Vice-President and I are here today to report on the outcome of today's meetings of the Governing Council and the General Council of the European Central Bank. Similarly to last month	the Governing Council had a very heavy agenda with many of the items being of a rather technical nature or related to the legal implementation of decisions already taken at previous meetings.
Let me first turn to the Governing Council's in-depth discussion on recent economic	monetary and financial developments.
Today the Governing Council focused	inter alia	on various projections available for the world economy and the euro area. This material pointed unequivocally to some deceleration of real GDP growth in the euro area in 1999	compared with the widely expected growth rate of just below 3% in 1998.
In addition	the Governing Council took note of the apparently calmer conditions in world financial markets in November this year. A key feature has been the diminished volatility in financial markets.
However	the Governing Council pointed out that caution is warranted when interpreting the most recent developments and the projections available. Indeed	downward risks continue to exist.
In the view of the Governing Council	apart from global developments	the most significant risk for all forecasts is that confidence within the euro area and thereby domestic demand could be negatively affected. Confidence in the corporate sector has already declined. In this respect	the Governing Council emphasised the utmost importance of maintaining a sound and sustainable policy framework within the euro area	particularly in the interest of supporting confidence. This framework is characterised by the maintenance of a stability-oriented monetary policy	a conduct of fiscal policies which is consistent with the Stability and Growth Pact	and ongoing structural reforms in the labour and product markets	accompanied by continued wage moderation. Maintaining this policy framework will help to foster competitiveness and profitability in the corporate sector	thereby promoting investment. Equally	it will help to sustain and foster the employment growth that has been seen recently	thereby supporting private consumption.
Against this background	the Governing Council discussed in depth issues related to the conduct of monetary policy for the euro area. Let me elaborate on that discussion	which further prepared the ground for the setting of interest rates for the euro area. In the context of the stability-oriented monetary policy strategy	the main elements of which were announced in October this year	the Governing Council agreed on the quantitative reference value for monetary growth and the monetary aggregate to which it applies. Moreover	the Governing Council carefully analysed the data on monetary developments and made a thorough examination of the broad outlook for price stability.
The first reference value for monetary growth decided by the Governing Council	which plays a prominent role in the Governing Council's monetary policy assessment	will apply to the broad monetary aggregate M3 and has been set at an annual rate of 4 1/2%; it will be reviewed in December 1999. This rate is consistent with the maintenance of price stability according to the ESCB's published definition	while allowing for sustainable output growth. It has been derived by assuming that the trend growth rate of real GDP in the euro area is in the range of 2% to 2 1/2% per annum and the velocity of circulation of M3 declines at a trend rate of between 1/2% and 1% each year. Further details related to the derivation of the reference rate and the definition of the broad aggregate M3 are described in …	let me stress two points very clearly.
First	the reference value for M3 growth has been derived in an explicit medium-term context	in line with the ESCB's monetary policy strategy. Analysis of monetary developments relative to the reference value will provide a firm anchor for the conduct of the stability-oriented single monetary policy.
Second	the ESCB's monetary policy strategy does not entail ""mechanistic"" policy reactions to deviations of monetary growth from the announced reference value. In the first instance	deviations of monetary growth will be analysed thoroughly	in parallel with the broadly based assessment of the outlook for price developments.
Preliminary estimates for part of the euro area indicate that the average of the 12-month growth rates for the last three months (including October) was around 4.5%. Taking a medium-term perspective	the Governing Council took note of the fact that over the last two years the annual rate of M3 growth has constantly fluctuated in a range of 3.5% to 5.5%. It was concluded that this monetary trend appears to be broadly compatible with continued price stability in the euro area. In line with the ESCB's monetary policy strategy	the Governing Council will closely monitor developments in M3 in relation to the reference value.
As regards other financial indicators	average long-term interest rates in the euro area declined slightly in November to 4.15%. The decline in long-term interest rates	which has been substantial since June this year	is consistent with the view that markets currently have low inflation expectations.
The discussion on the appropriate interest rates for the start of Stage Three was further deepened during the deliberations of the members of the Governing Council on the broad outlook for price stability in the euro area. Prospects for price developments are generally seen as favourable as the rate of increase in the HICP	which stood at 1.0% in October	is expected to remain below 2% in the foreseeable future. However	this is conditional on import prices remaining subdued and wage developments continuing to be moderate.
In the same context	the Governing Council emphasised once again that budgetary positions are still far from being close to balance or in surplus	while debt ratios are still at a very high level. All the members of the Governing Council agreed that any tendency to relax the fiscal stance or to alter the strategy enshrined in the Stability and Growth Pact would risk endangering the credibility of the euro and the objective of price stability.
On balance	the outlook for price stability was judged favourably by the Governing Council. In an environment of substantial uncertainty	monetary policy will be guided by a continuous convergence of central bank interest rates towards the level considered to be appropriate for the monetary	financial and economic situation prevailing at the start of Stage Three.
Let me now give the floor to the Vice-President to report on various aspects of the preparatory work for Stage Three of Economic and Monetary Union.
Revised GDP data	which are used to calculate the key for the capital of the European Central Bank	have been received from the Commission of the European Communities. When the revisions are applied to the calculation of the capital key	variations of more than 0.01% occur. Article 2 of the original Decision of the Governing Council of the ECB of 9 June 1998 (ECB/1998/1) states that should revisions received before December 1998 result in variations of this magnitude	the key for the capital of the ECB may be revised. The General Council and the Governing Council have therefore considered and agreed to an adjustment of the key and the Governing Council has adopted the related ECB Decision. Details of the adjusted shares of the national central banks (NCBs) are presented in a separate press release which is to be issued this evening. Today	also in this connection	the General Council adopted an ECB Decision on the contribution of the non-euro area national central banks to the capital of the ECB	for which the adjustment of the key has knock-on implications. The Decision states that the non-euro area NCBs will pay up 5% of their subscriptions to the capital of the ECB. However	the four NCBs concerned will not actually be asked to pay their share since the amounts due are less than they can expect to receive as their share in the proceeds of the liquidation of the European Monetary Institute. These details were already agreed by the General Council at its meeting on 1 September this year and are now contained in a legally binding text.
As you are already aware	from January 1999	the single monetary policy will be defined and implemented by the decision-making bodies of the ECB	the Governing Council and the Executive Board. The operations of the monetary policy of the ESCB will be carried out in a decentralised manner by the participating NCBs. Therefore	the NCBs have prepared contractual and/or regulatory legal documentation (the national legal documentation) in order to implement the monetary policy framework of the ESCB as adopted by the Governing Council on 11 September 1998 and published in the report entitled ""The single monetary policy in Stage Three: General documentation on ESCB monetary policy instruments and procedures"". The national…	which aims at establishing a level playing-field across the euro area. All eligible institutions wishing to access monetary policy operations and standing facilities in Stage Three should therefore contact their local NCB in order to prepare for the execution of that national legal documentation in good time before the beginning of Stage Three.
Today the Governing Council adopted the Regulation of the European Central Bank on the application of minimum reserves. The final specifications of the minimum reserve system to be used by the ESCB in Stage Three was the subject of a press release following the Governing Council meeting on 13 October this year. At that time it was announced that an ECB Regulation on minimum reserves would be publ…
Today the Governing Council also adopted an ECB Regulation concerning the consolidated balance sheet of the Monetary Financial Institutions (MFI) sector. The purpose of this Regulation is to enable the ECB and the NCBs to collect the statistical material required for the establishment of the consolidated balance sheet of the MFI sector. The aim of this balance sheet is to provide the ECB with a c…	statistical picture of monetary developments covering the aggregated financial assets and liabilities of MFIs located in the euro area.
The correspondent central banking model (CCBM) is a system which will enable all collateral that is eligible for ESCB monetary policy operations to be used on a cross-border basis. It is a system that relies on bilateral relations between the NCBs involved and implies	inter alia	a regime of rights and liabilities between the NCBs. There are two pieces of legal documentation involved in this issue. First	there is the so called ""CCBM Main Agreement""	which concerns the participating Member States and the ECBs	and second	there is what we call the ""Out CCBM Agreement""	which deals with the regulations for operations concerning non-participating Member States. Today	the central bank Governors of all 15 Member States and the President of the ECB signed the ""Out CCBM Agreement"" and the members of the Eurosystem signed the ""CCBM Main Agreement""	""Eurosystem"" being the term which we now intend to use to refer to the 11 euro area NCBs and the ECB. Further details of the CCBM and information concerning the forthcoming publication of a brochure on the subject are contained in a separate press release which will be issued to you this evening.
Further to the Governing Council's agreement on the main features of the legal framework for TARGET in November this year	I am pleased to be able to inform you that today the TARGET Agreement has been signed by all 15 central bank Governors and the President of the ECB	thus allowing the non-euro area NCBs to be connected to TARGET. By entering into the TARGET Agreement today	the central banks of Denmark	Greece	Sweden and the United Kingdom have consequently agreed to adhere to the rules and procedures referred to in the TARGET Guideline	which regulates the relationship between the ECB and all euro area central banks. Finally	it gives me pleasure to announce that the central bank Governors of these four countries have committed their NCBs to adhere to the principles laid down in the policy statement on euro payment and settlement systems located outside the euro area	which was released to you on 3 November 1998.
Finally	today the Governing Council	having considered the observations of the General Council	adopted an ECB Guideline on the legal framework for accounting and reporting in the ESCB. This Guideline will not be published but will be available on request from the ECB. A number of other decisions were also taken regarding the consolidated weekly financial statement of the ESCB. The formats for the external reporting of the financial accounts of the ESCB were agreed. It was decided that Frid…	a reference rate. We may have been wrong in that feeling	but that was our - let's say - psychological estimate of public reactions. And then I should like to point out that	if you read that press statement	you will see the reference rate given as 4 1/2%	and specifically so. For the same reason	it has not been given as 4.5%	but rather as 4 1/2%. Whether it is desirable or useful or necessary has not been discussed by the Governing Council. If you want my personal opinion	I regard it as something that will happen over time. And over time means that it could take decades	a process of tax structures starting to look more like one another	without perhaps ever becoming totally equal. I reconcile them by not defining openness as publishing everything that would be available. And that openness	by the definition of openness	is publishing	explaining every decision	every consideration	including the pros and cons. To be very open about that and to be frequent and immediate in that openness. And I think	I admit	we have been a central bank for only 5 months. I am still pretentious in thinking that	looking at our record of publications	etc.	we already are the most open central bank in the world. Very preliminary forecasts for GDP growth in 1999 indicate some slowdown	compared with 1998. In 1998 we already had to lower the estimate slightly from around 3%; it would be now in all likelihood be slightly	only slightly	below 3%. Our very preliminary forecasts for 1999 indicate a range of growth in the order of 2 1/2%	and they also indicate that this slowdown might be temporary	that it might pick up somewhat later next year. But	adding to that	I think the risks	as far as we can analyse and observe them	are on the down side.
With regard to the first question as to whether is there a certain concern which we have not told you about yet	the answer is ""no"". The concerns we have are implicit in the forecasts or assessments of the outlook as we see it developing in 1999. Perhaps	as I have just indicated in the answer to the previous question	there is some concern that there will be some moderation in the rate of growth and that the risks are more on the downside than on the upside. With regard to the second question	I can note that you refer to small inner circles. I was part of such a small inner circle last week	when I attended the meeting of the Ministers of Finance of the Euro-11 countries together with the Vice-President	and we did not hear any utterances or comments pointing in the direction you suggested. On the contrary	we heard a re-confirmation by the Ministers of Finance of their will to adhere to the Stability and Growth Pact.
They will feel as excited as I feel around the year-end. I do not know how they will feel. What we hope to inspire is that they	approaching that day and from that day onwards	look to the future with confidence	confidence in their own future and confidence in the European Central Bank.
With regard to the uncertainties surrounding the changeover	the structure	they pertain not only to the development of the money supply	but to one thing in particular	i.e. also to the velocity of the circulation of money. The reference value	as I told you in my introductory remarks	has to be seen as the summing up or the addition of the trend rate of growth of the euro economy	which we estimate at between 2 and 2.5%	and with respect to which we have emphasised that	if the process of adjustment or change in the supply factors on the labour market structural policies were to continue	one could have a higher trend rate of growth. But this trend rate is based on past experience	with all the rigidities that were there. Then we have the trend value for prices which is defined as the rate of increase in the Harmonised Index of Consumer Prices (HICP)	a rate below 2%. And	finally	on the velocity of circulation	we are also not quite certain about it. We estimate that the velocity of circulation is on a slightly downward trend of between one-half and one percentage point per year. Now	it is quite uncertain how the transition to the euro will in itself affect behavioural relations. And	in particular	more than you suggested regarding the money supply	it is quite uncertain what it will do to the velocity of circulation of money. So	we cannot do anything but assume that the trends in all three areas - the money supply	prices and velocity - will broadly continue in the future. That altogether forms the basis for our reference value	but it also forms the justification for calling it a reference value	rather than a target which it specifically is not. In practice	deviations of actual figures from the reference value over the medium term will also be evaluated and judged and can lead - but will not necessarily mechanistically lead - to monetary policy decisions.
Well	I have never regarded Mr. Greenspan as the most important or powerful man in the world and neither do I regard myself - or the European Central Bank	for that matter - as	in qualitative terms	the most important man or institution in the world. We do recognise that	through our measures and through our attitude	we will have an important impact on the economic climate in the euro area. That is	I think that	if that climate were to be one of stability	continuity and growth	then we would be very satisfied and we would be all the more satisfied	the greater the extent is to which we can contribute to creating this climate.
No matter which Minister brought it up	my answer	in general	is that	of course	monetary policy and fiscal policy have something to do with employment policy	but I cannot but repeat what I have always said and what is said in the Treaty	namely that the best contribution monetary policy can make to the growth of the economy and to the growth of employment is to create a stable climate. A climate of price stability is the best thing we can deliver; and to the extent that we deliver price stability	then	as the Treaty says	without prejudice to the price stability	monetary policy should and will contribute to the other economic roles as specified in Article 2 of the Treaty on European Union.
I do see it as an important	I should say ""almost"" important	part of our role. Because if we don't urge governments to act in that way	who else will? And it is also an important part of our role because it is our task to help create the climate to do just that	and we feel not inhibited to point out that role that governments have to play on the basis of our analysis. Just as little as governments feel inhibited to point out the role the European Central Bank would have to play. We listen to one another	we hear one another	and we hope to come to the correct decision.
We keep and maintain the independence by strictly adhering to our mandate which includes that we are forbidden to follow instructions or suggestions from others	just as others are forbidden even to give such instructions. Apart from that	we will never shy away from a dialogue with other responsible authorities	a dialogue concerning our and other policies. So	we do participate in Euro-11 meetings; we do invite the President of the ECOFIN Council to every meeting of the Governing Council	as the Treaty prescribes. We do answer invitations and follow up on invitations from the ECOFIN Council to attend their meetings. We do anticipate so far as it goes even that the President of the ECOFIN Council has the right not only to attend the meeting of the Governing Council	but also to submit a motion for deliberation to the Governing Council. The only right he does not have is to vote on that motion.
We have not reached conclusions	but we are now only four weeks away from actually entering Stage Three. And	before we go into that	we have to set the interest rate with which we will enter Stage Three. So it is only logical that our discussion	now that the moment of truth draws nearer	is intensifying and deepening and I might say livening up. But conclusions	we are not there yet.
Whenever Sweden decides to join the euro area	if it decides to do so and when it decides to do so	one thing is certain: it will have to have demonstrated beforehand	a considerable time beforehand	that its exchange rate will not have been volatile vis-à-vis the euro for a prolonged period of time. That is what will be required.
Well	apart from the Bank of England being a shareholder	although they have to pay up only 5 % of that capital subscription	so I would delete the word substantial. This is my personal opinion. I would have preferred the U.K. participating in the euro area and that's a normative political opinion which I have.
I cannot answer the question. I could answer the question if the date you had mentioned was 31 December and then my answer would have been that the chances are 100%.
On 22 December	to my recollection	that is just before Christmas	we will have a press conference.";0;0;16;http://www.ecb.europa.eu/press/pressconf/1998/html/is981201.en.html
1998-12-22;1;"Ladies and gentlemen	the Vice-President and I are here today to report on the outcome of today's meeting of the Governing Council of the European Central Bank at which we took the opportunity to finalise a number of issues of a rather technical or legal nature ahead of the forthcoming Changeover Weekend. Let me first turn to the Governing Council's discussion on recent economic	monetary and financial developments and the decisions that the Governing Council has taken today in the field of monetary policy. On 1 January 1999 the ESCB will assume responsibility for defining and implementing the single monetary policy of the euro area. The Governing Council of the ECB deemed it appropriate to announce in advance the interest rates that will apply to the monetary policy inst…	the following decisions were taken:
First	the Governing Council decided to conduct the first main refinancing operation of the ESCB as a fixed rate tender and to set the level of the interest rate for this operation at 3%	in line with the key central bank rates prevailing at the end of Stage Two. This operation will be initiated on 4 January 1999	the allotment decision will be taken on 5 January 1999	and the settlement will take place on 7 January 1999. The first longer-term refinancing operation will be announced on 12 January. The Governing Council today already decided that it will be conducted through the single variable rate auction procedure.
Second	with respect to the interest rates on the ESCB's standing facilities	which are designed to form a corridor for movements in short-term money market rates	the Governing Council decided that the interest rate for the marginal lending facility will be set at a level of 4.50% and the interest rate for the deposit facility at a level of 2%. These are the rates of the ESCB's standing facilities at the start of Stage Three	i.e. 1 January 1999.
Third	however	as a transitory measure	between 4 January and 21 January	the interest rate for the marginal lending facility will be set at a level of 3.25% and the interest rate for the deposit facility at a level of 2.75%. This exceptional narrow corridor	of 50 basis points	between the marginal lending facility and the deposit facility aims at smoothing the adaptation of market participants to the integrated euro money market during the initial days of Monetary Union. The maintenance of such a narrow corridor is not desirable beyond the short term	since it would hamper the development of an efficient euro area money market. Therefore	the Governing Council intends to terminate this measure following its meeting on 21 January 1999. In summary	let me provide the following explanations for these decisions. I will start with issues related to the narrow corridor; thereafter	I will comment on the level of the interest rates.
With respect to the interest rates on the ESCB's standing facilities	which are designed to form a corridor for movements in short-term money market rates	the Governing Council had to consider two aspects. First	it needed to signal clearly its monetary policy intentions. These were expressed by setting the rate for the marginal lending facility at 4.50% and the rate for the deposit facility at 2% for the start of Stage Three. Hence	the corridor for movements in short-term interest rates is asymmetric towards the upper boundary. Determining these rates was also necessary in order to provide successors to the official national central bank rates previously used as reference rates in certain legislation and contracts in some Member States. Second	however	the Governing Council also had to consider the possibility that market participants may need some time to get used to the new environment for monetary policy. In principle	cross-country deviations of short-term interest rates will not exist in Stage Three	as intra euro area arbitrage should be expected to prevent this. However	the many novelties related to the changeover make it difficult to foresee whether the euro area money market will indeed work in a fully integrated way immediately from the very first day of Stage Three. For this reason	the Governing Council has decided to use a relatively narrow corridor of interest rates on the standing facilities of the ESCB in the first three weeks of Stage Three as an automatic device to reduce the maximum range of fluctuations in the overnight interest rate. Accordingly	we have temporarily designed an exceptional corridor of only 50 basis points	with the interest rate for the marginal lending facility at 3.25% and the interest rate for the deposit facility at 2.75% which we intend to terminate on 21 January 1999. Concerning the decision to set the level of the interest rate for the first main refinancing operation of the ESCB at 3%	it may be recalled that on 3 December 1998	in a co-ordinated decision	all national central banks participating in the single monetary policy lowered their key interest rates to 3% (with the exception of the Banca d'Italia	which reduced the discount rate to 3.5%). As explained by the ECB at that time	this joint reduction had to be seen as a de facto decision on the level of interest rates with which the ESCB will start Stage Three and which it intended to maintain for the foreseeable future. It was based on the common assessment that these interest rate reductions are in line with maintaining price stability in the euro area over the medium term. In this connection	it is to be pointed out that a rate of 3% is very low by historical standards. This should be seen as clear indication that the ESCB does not want to give any signal for a further easing in the foreseeable future. At today's meeting	taking account of the latest monetary	financial and economic data	the Governing Council confirmed these views. At this juncture	there are no signs to suggest either that current rates of increase in the HICP of around 1% would decelerate significantly	or	conversely	accelerate to levels which are inconsistent with the definition of price stability provided by the ESCB in October 1998. Let me provide you with a more detailed record of our assessment. The information coming from the data on monetary aggregates signals a relatively smooth path for M3 growth in 1998	compatible with continued price stability. In particular	the latest three-month moving average annual growth rate of M3 stood at around 4.5%. This was exactly in line with the reference value set by the Governing Council at its last meeting. With respect to the other pillar of the ESCB's monetary policy strategy	the broadly based assessment of the outlook for price developments and risks to price stability	various indicators confirm the assessment of developments in monetary data. The further reduction of long-term interest rates by almost 20 basis points since the end of November to a level of 3.9% on 21 December	as well as the downward shift in the yield curve	can be regarded as a sign that markets expect the environment of price stability to continue. From the point of view of the Governing Council	it is an encouraging signal that financial market participants are apparently prepared to attribute a credibility bonus to our stability-oriented monetary policy shortly before its official start. At the current juncture	the outlook for the euro area economy is still very much influenced by the uncertainties surrounding the evolution of the world economy in 1999. These uncertainties have affected negatively indicators of industrial confidence in the euro area and have fuelled expectations of a slowdown in economic activity in the short term. Very recently	a first estimate of real GDP growth in the euro area in the third quarter of 1998 has been released by EUROSTAT	suggesting a growth rate of 2.4% against the third quarter of 1997. This would be around one-half of a percentage point lower than the average growth rate of 3% in the first half of 1998	compared with the first half of 1997. Other indicators of real activity were mixed up to November. While order books and capacity utilisation point to a less optimistic assessment of growth prospects	consumer confidence remained high and retail sales continued to increase at a broadly stable pace up to September	i.e. the latest month for which data are available. Also	the decline in unemployment	after having paused in the summer months	resumed	with the rate of unemployment decreasing from 10.9% in September to 10.8% in October. The factors underpinning the currently low increases in the HICP continued to include falling energy prices	downward movements in producer prices	subdued wage growth and slight decreases in unit labour costs. On balance	the overall environment described above does not point to significant upward or downward pressure on prices in the short term	as also reflected in all available forecasts for 1999. Nevertheless	factors contributing to risks to price stability on both sides need to be taken into account. On the one hand	downward risks relate to the global environment and potential repercussions on the euro area	for example via import prices and further pressure on producer prices. These developments will be monitored closely. On the other hand
On 11 December 1998 the ECB issued a press release on the practical issues relating to the forthcoming Changeover Weekend as a follow-up to the information provided in the press release issued on 3 November 1998. At its meeting today	the Governing Council took stock of the state of the preparations of the ECB and of the national central banks and took note of the very detailed planning which has been co-ordinated by the special Changeover Weekend Committee which the Governing Council set up in November. The Governing Council also took note of the outcome of the recent ""dress rehearsal""	which had simulated the full operational activity of the ESCB using normal systems and procedures and	if they were to fail	contingency procedures. In line with the announcement made in the Joint Communiqué issued on 2 May 1998 - by the Ministers of the Member States adopting the euro as their single currency	the Governors of the central banks of those Member States	the European Commission and the European Monetary Institute - the Governing Council reconfirmed today that appropriate market techniques would be used to ensure that on 31 December 1998 the market exchange rates	recorded during the teleconference held between 11 a.m. and 11.30 a.m. (C.E.T.) and used for calculating the daily exchange rates of the official ECU will be equal to the ERM bilateral central rates. These bilateral central rates were published in the Joint Communiqué in the form of a parity grid. The ECB has also been involved in the testing of the procedures to be applied to the fixing of the i…	the Governing Council - in consultation with the General Council of the ECB - will adopt by special teleconference its formal Opinion on a proposal from the European Commission	which the ECB President will deliver personally to the specially convened session of the Council of the European Union in Brussels in the early afternoon of 31 December 1998. The ECB and the NCBs will contribute to the efforts to publicise the information on the irrevocable euro conversion rates by publishing them on their respective web sites. Contemporaneously	the ECB will send a S.W.I.F.T. broadcast message to the whole banking community in the world to confirm the rates of the eleven currencies against the euro. The Governing Council agreed that	as of 1 January 1999	the ECB will fully change over to the euro. As a consequence	the staff of the ECB will be remunerated in euro with effect from that date.
The Governing Council took stock of the final preparations being made for the calculation of the Euro OverNight Indexed Average interest rate - to be more simply known as EONIA. This will be calculated on the basis of data supplied by a panel of banks in the European Union. The EONIA will be published each day	starting on Monday	4 January 1999.
With the start of Stage Three	banknotes and coins denominated in the national currencies of the eleven participating Member States will become sub-divisions of the euro from that date onwards. Although euro banknotes and coins will not be put into circulation until 1 January 2002	from 1 January 1999 the right to authorise the issue of national banknotes - and the right to approve the volume of national coins to be issued - will belong to the Governing Council of the ECB. With regard to the issue of national banknotes during the three years until euro banknotes are put into circulation	the Governing Council agreed today to develop a set of common procedures by the spring of 1999 to be followed by the participating national central banks when requesting authorisation to issue national banknotes. Similarly	on an annual basis	the national central banks will submit estimates to the ECB of the volume of national coins to be issued.
In connection with the preparations for the 2002 cash changeover	the Governing Council addressed the issue of ""front-loading""	i.e. the distribution of euro banknotes and coins prior to 1 January 2002 to certain target groups. A final decision will be taken in the first week of 1999.
The Governing Council agreed that the 1998 Annual Report covering the first six months of the life of the ECB and the transition from the EMI will be released to the media on Thursday	15 April 1999. It was also agreed to release the ECB's first Monthly Bulletin on Tuesday	19 January 1999.
The Governing Council took the opportunity of the forthcoming introduction of the euro on 1 January 1999 to review and adjust existing swap agreements between euro area central banks	on the one hand	and the Federal Reserve System and Norges Bank	on the other hand. First	the Governing Council jointly agreed with the Federal Reserve System that the existing bilateral agreements of six euro area national central banks - namely	the central banks of Belgium	Germany	France	Italy	the Netherlands and Austria - with the Federal Reserve System will be allowed to lapse as they expire. Second	the current swap agreements between euro area national central banks and Norges Bank will be replaced by a new swap agreement between the ECB and Norges Bank amounting to E1	535 million as from 1 January 1999.
The Governing Council approved the ECB's budget for 1999	which gives the ECB the green light to recruit around 150 additional staff (both permanent and temporary) needed to support the new operational activities which the ECB will take on from 1 January 1999. This will bring the ECB's permanent staff to around 700	with nearly 50 limited contract staff.
We stand ready to take any questions you might have.";1;"No	that is not a signal that it is supposed to give. The only signal that we do want to give is - and I cannot state it more clearly than I do now - is that markets do not expect a change in interest rates in the foreseeable future.
Theoretically	yes; but in any case it is a matter that is entirely up to the Banca d'Italia to decide. It remains fully autonomous until 31 December of this year.
My position is one of ""wait-and-see"" because I was not involved in it; and we shall wait until we see the ""employment pact ""- as I believe it is called - in the course of the next six months.
I assume that your question is really aimed at a potential upward pressure which the euro might suffer from at the beginning of next year. Well	I confess that we have no particular reason to think that that would happen. Consequently we have to wait and see what happens on the exchange markets. That depends mainly upon market forces; and there is absolutely no reason to believe there will be a sudden upward pressure	a sudden upward appreciation	in the value of the euro. In any case we have always said that we are looking for a sound	stable euro and of course we also hope that the other leading currencies	in particular the US dollar	will also be stable	sound currencies and remain as stable as possible. I can't really say anything more than that.
As I already stated in my introductory remarks	we see at the present time no signals either for inflation to move downwards	nor for it to move in an upward direction. So	your question precisely was: would you agree on that? The answer is: I don't agree.
That would depend on the size. But we would	of course	try to counter such a very rapid movement into the euro to the extent possible. The reference value is meant for the medium term; it is not meant to be changed rather quickly. We have said we will reassess the validity of the reference value in December next year.
The basic decision	really	is to make it a band of 250 basis points. That cannot always be placed precisely around the current repo rate. Although we intend to maintain it for the foreseeable future	at some time it will be changed	that is sure. There will come a moment in time when the repo rate may be changed and then the symmetry would have been lost anyway. So we do not give so much prominence to the idea of symmetry around a rate which is set every two weeks. And if - at any rate - you were to interpret it as a move which would signal that markets should not expect a further easing of monetary policy in the near future	then that interpretation would not be unwelcome to us.
The earlier question pointed in the opposite direction - i.e. that money would flow to Europe rather than the other way around. If it were to flow away	because interest rates elsewhere were more attractive and given the risks for the exchange rate that would go along with that	then it could happen that at some point there would be repercussions on the growth rate of the monetary aggregate. And if it were also to have an impact on other economic valuables	then that could lead to a reaction in monetary policy. But I cannot indicate when	where and how much.
My advice (if I am permitted to give advice to governments	and if I am not permitted	I will give it anyway) is to stick to their policies as they have outlined them themselves in the Stability and Growth Pact: that is	to continue to exude an image of continuity and stability and the political impetus to achieve - over the medium term - balanced budgets or even a small surplus; and what I would advise governments to do is to inspire that feeling of continuity and stability sooner rather than later.
Well	we do not think about the exchange rates of the big currencies in the world in terms of competition. What we do hope and are after is that the euro will be a stable currency	more than anything else. Stability in the first place that it will be a currency characterised by price stability in the entire euro area and	as a result	then we would hope that it would also be a stable currency in its external relations	that is vis-à-vis the dollar and the yen in particular.
Well	as I said	it is the strong intention of the Governing Council to terminate this narrow band on 21 January. We think at the moment that a three-week period for markets to get used to the new environment and to become full players in the new game is enough. So we do not envisage that the period will be longer. No	we strongly intend to terminate this narrow band after three weeks. To totally exclude that it might be longer of course we can not do.
No	we have not discussed that	and I would also expect the national central banks	also in the last four working days of this year	the transition period	to stay calm.
Well	the euro is being launched as far as Europe is concerned under optimal economic conditions. We would have been pleased if the international environment had been a little bit calmer than it has been over the past three to four months	but that by itself has not at all perturbed the process of the changeover. On the contrary	as I have repeatedly said	it is remarkable - and we are grateful for that - the extent to which the international turmoil has had no impact whatsoever on exchange rate developments inside the euro area and interest rate developments inside the euro area.
The Monthly Bulletin will certainly contain the first time and every month thereafter an assessment of the current economic situation	similar to the one I have given to you in my introductory statement of today. The publication date of the Monthly Bulletin will be announced in a relatively short period from now	when we have finalised our schedule. The Monthly Bulletin will be complemented of course by the weekly publication of a consolidated balance sheet for the entire European System of Central Banks and then	in addition	we will publish new data when they become available; for the monetary aggregate	for example	this will be every month. We will publish them separately.
I would deny that with all the force I have in me. As I have explained	as far as the co-ordinated reduction in key interest rates to 3% is concerned	I would rather be inclined to expect that it would be regarded as a remarkable consensus among the European national central banks	even weeks ahead of their obligatory consensus	which will start on 1 January 1999. In this connection	I almost have a counterquestion: as regards the so-called lack of transparency	don't you mean	rather	that it was so totally unexpected by the markets and the media? And that that is what is now being called a lack of transparency. We are rather pleased about the unexpectedness of the move.
;1;1;15;http://www.ecb.europa.eu/press/pressconf/1998/html/is981222.en.html 1999-01-07;1;Ladies and gentlemen	the Vice-President and I are here today to report on the outcome of the first meeting of the Governing Council of the European Central Bank in Stage Three of Economic and Monetary Union. For the first time	the Governing Council took decisions of an operational nature in the context of the single monetary policy.
On 1 January 1999 the euro was successfully launched. From that day onwards	the ""Eurosystem"" - that is	the ECB and the eleven national central banks of the Member States that participate in the euro - has assumed responsibility for the conduct of monetary policy in the euro area with the primary objective of maintaining price stability.
The Governing Council today expressed its satisfaction with the changeover to one integrated euro area money market in the initial days. Money market interest rate differentials across countries were significant only in the first few hours of 4 January 1999	but narrowed quickly thereafter	indicating that credit institutions were efficiently using arbitrage possibilities within the single money market.
As you will recall	the Governing Council of the ECB decided at its previous meeting that the corridor established by the interest rates on the Eurosystem's standing facilities would	as a transitional measure	be kept narrow. This was achieved by setting the marginal lending rate and the deposit rate at 3.25% and 2.75% respectively	for the period of 4-21 January 1999. We observed a relatively large recourse by credit institutions to these facilities in the first few days of Stage Three. To some extent	this is not surprising since the spread between the Eurosystem's marginal lending facility and the overnight money market rate has been relatively small. As we noted after our last meeting	the measure of a narrow corridor is aimed at facilitating the transition to the new regime by market participants. However	we also noted then that over a longer period of time	such a measure would hamper the development of an efficiently functioning euro area money market. We therefore confirm our intention to terminate this transitional measure following the next meeting of the Governing Council on 21 January 1999.
On 22 December 1998 the interest rate on the first main refinancing operation of the Eurosystem was set at 3.0%	with the intention to maintain this level for the foreseeable future. This first operation of the Eurosystem was successfully settled today. The decision on the amount of liquidity allocated to the banking system (EUR 75 billion) is aimed at providing sufficient liquidity to allow credit institutions	on aggregate	to neutralise their reserve deficit relatively soon within the first reserve maintenance period. It was taken on the basis of the liquidity conditions in the whole euro area money market	while paying due attention to the uncertainties related to the phasing-in of the new system.
Let me now turn to the Governing Council's discussion on recent monetary	financial and economic developments and the decisions that the Governing Council has taken today in the field of monetary policy.
At today's meeting	the Governing Council reviewed the latest data. The new pieces of information have not altered in any significant way the outlook for price developments. The Governing Council therefore decided that for the main refinancing operations to be announced on 11 and 18 January 1999 the same conditions will apply as for the first one	i.e. they will be fixed rate tenders conducted at an interest rate of 3.0%. A separate press release has already been issued on these ECB interest rate decisions at 6.15 p.m. today.
Furthermore	I should like to recall that the first longer-term refinancing operation will be announced on 12 January 1999 and settled on 14 January 1999. It will be conducted as a variable rate tender	using the single rate auction procedure.
Let me report in some more detail on the Governing Council's regular assessment of monetary	financial and economic conditions	and thereby provide the explanations for our decisions of today.
On 30 December 1998 we released to the public the first of the monthly statements on recent monetary developments in the euro area. The 12-month growth rate of the broad monetary aggregate M3 decreased from 5.0% in October to 4.5% in November 1998. The latest three-month moving average of M3 growth (covering the months September to November 1998) was approximately 4.7%. This result was similar to…
With respect to the broadly based outlook for price developments and risks to price stability	financial market developments may be seen as indicating a favourable assessment of the recent monetary policy decisions of the Eurosystem	signalling that financial market participants expect the environment of price stability to continue. In this connection	I could mention the fall in long-term interest rates in the last couple of days to new historical lows and also the yield curve has shifted down.
No major news has come in on the outlook for the euro area economy since we met last time. Hence	we continue to face uncertainties originating from the evolution of the world economy in 1999	which are reflected in a weakening of industrial confidence in the euro area over recent months. Also	euro area real GDP growth in the third quarter weakened when compared with the first half of 1998. On the other hand	consumer confidence remained high until late 1998. This mixed picture is also reflected in other indicators. Order books and capacity utilisation point to a less optimistic outlook	while retail sales and the recent pattern in employment and unemployment suggest more favourable trends. In general	this pattern of mixed evidence appears to characterise the economic situation in the euro area around the turn of the year and we shall continue to carefully monitor developments.
With respect to the latest data on the Harmonised Index of Consumer Prices	the annual increase for November 1998 showed a further slowdown to 0.9%	compared with 1.0% in the two previous months. This development was in line with previous trends	i.e. it was mainly due to lower annual percentage changes in the prices of food and a further reduction in energy prices. On balance	the general environment continues to suggest that there is no significant upward or downward pressure on prices in the short term. The pattern of risks to price stability has remained broadly unchanged. On the one hand	downward pressures could materialise if import or producer prices were to fall further	while	on the other	wage developments would become a matter of concern if wage increases were higher than expected. In addition	any relaxation of fiscal policies would negatively affect the price climate as well as the credibility of the Stability and Growth Pact.
In conclusion	taking into account the latest evidence available	the Governing Council has not altered its assessment regarding the outlook for price developments. This is why	as I already mentioned	the Governing Council decided that for the two forthcoming main refinancing operations the same conditions will apply as for the first one	i.e. they will be fixed rate tenders conducted at an interest rate of 3.0%. We also confirm our intention to maintain this rate for the foreseeable future.
I should now like to inform you about the Governing Council's review of the changeover to the euro.
First and foremost	I am happy to be in a position to report that	overall	the transition to the euro within the Eurosystem and the banking and financial industry has been accomplished to our satisfaction. With regard to the changeover weekend itself	the ECB informed you	by means of a first press release issued in the evening of 3 January 1999	that there had been no reports of any incidents that would have impaired the smooth start of the system. With regard to the first experiences of our operational existence	let me focus in particular on the performance of the TARGET system.
Overall	during the first days of operation	the TARGET system has functioned well. TARGET has contributed substantially to the integration of the euro money market and it has made possible the consolidation of the treasury management of institutions with different activity centres throughout Europe. TARGET has handled more cross-border payments than anticipated in these early days of Monetary Union and	in doing so	has demonstrated its processing capacities.
The problems which are being experienced in this initial period can be regarded as ""teething troubles""; after all	it is completely normal for operators - both in commercial banks and at the central bank level - to need some time to adapt to the system and to the new euro environment. In this respect	it is worth noting that more than 5	000 credit institutions are currently participating directly in TARGET.
The value of cross-border transactions settled through TARGET already exceeded EUR 310 billion on the second operating day and this figure does not yet include domestic RTGS transactions	which themselves accounted for at least another EUR 660 billion. The total value of transactions settled was therefore almost EUR 1	000 billion.
In addition to the news concerning TARGET	the ECB also informed you	by means of a press release on 5 January 1999	that its first refinancing operation - announced on 4 January 1999 - was completed successfully. Also here	the Governing Council obviously recognised that a learning process is still under way. The Governing Council will continue studying the best ways to adapt the liquidity provision to the changing conditions of this initial period.
As a final point	as indicated at our press conference on 22 December 1998	the Governing Council today revisited the issue of front-loading euro banknotes and coins.
The Governing Council holds the view that front-loading of euro banknotes and coins to the general public is excluded by Articles 10 and 11 of Council Regulation (EC) 974/98 on the introduction of the euro	since it would have the same effect as issuing or putting them into circulation.
However	front-loading of euro banknotes and coins is considered legally possible to credit institutions and security carriers as well as to other organisations (e.g. retailers and vending companies) if	but only if	legal or contractual arrangements can be put in place in each national legal system in order to ensure that euro banknotes and coins will not be put into circulation prior to 1 January 2002.
We stand ready to answer any questions you may have.";0;"The main problems have not been technical ones	and they have not been problems linked to TARGET itself. They have been mainly problems linked to human factors	mainly in commercial banks. The cause might also have been some times in the central banking system	but mainly in commercial banks. Small errors made in addresses for payments or that sort of thing	so that the payment did not arrive at the exact time when it was deemed to be received by the receiver. That sort of problem	you know	developed in some cases	but - because of this - all problems identified have been repaired in a relatively short time. This is why we are rather confident. Of course	issues may appear that we have not yet discovered. But	for the time being	no failure or real difficulty in the system itself has appeared and all problems which appeared so far to have been solved in a relatively short time.
And I want to emphasise once again that for today there were no problems whatsoever. Simply the amount of payments to be handled was so enormously large and is growing so fast that it was the larger banks in some countries which simply were not able to handle them in time.
I wasn't aware of that fact.
We have not discussed this today in the Governing Council	but on one thing - on interest rates - I would like to say that it is our impression that the way in which long-term interest rates	in particular	have developed over the last few days can be interpreted as an indication that inflationary expectations of the market remain very	very subdued indeed and that there are thus no expectations in the market of a change even in the longer term.
If I may add something. I suppose that you are referring to some issuing that has taken place this week	particularly in Germany and France. But this was related to a calendar established well in advance in both cases. On top of that	I know	we know	that Governments	Treasuries have discussed together sort of a harmonisation of calendars. Harmonisation is perhaps not the proper word	but they have exchanged their calendars what they foresee to issue	to avoid as far as possible to have a lot of issues on the same day. So this process is going on	but for the total amount the President has just answered that there is no reason to think that there is any change.
We do not put a horizon to our future that we can see. Contrary to you	I come from a very flat country where we can always see the horizon which is very far there. So it certainly does not imply any date as you indicated that will be the end of our foreseeable future. As far as we can see	now we see no tendency which would force us to change interest rates in the future	as far as we can foresee it.
We as a central bank should continue to behave the way as we do	i.e. come up with clear and transparent decisions which gain the credibility and gain the confidence that we indeed will be successful in achieving our aim which is price stability over the medium term. What politics should do is also to continue to strive for a stability-oriented policy	particularly in the fiscal sphere	also in order to gain the confidence of the people and thereby to firmly establish this idea of euphoria	so that it becomes an idea which is settled in the minds of the people. It will no longer be euphoria	but it will be confidence and credibility that we are after.
When I go to Bonn	and I will go	I will give the message to those who will listen there that we	as the central bank	are interested first and foremost in achieving our statutory aim	i.e. internal price stability. The exchange rate for the central bank is not an explicit aim. It is one of the indicators we will look at	at its development	together with a broad range of other indicators in determining our policy decisions. But then one cannot repeat often enough that the impact of the exchange rate on the domestic European economy is much less than we were used to in the fragmented markets when we were still eleven different markets with ten different exchange rate regimes. As you know	exports account for only 10 - 11% of the combined GDP and which makes the impact of exchange rate variations comparable to those in the United States or Japan. So	most of all	we are interested in stable internal prices and	secondary	we are also interested in a stable exchange rate development. But that is the outcome of policies rather than as the aim.
I did not inform you about interventions	although I could easily mention a figure	the figure is zero	but then we do not have an exchange rate policy	we have a policy aimed at achieving price stability and we do not have an explicit exchange rate policy or exchange rate aim vis-à-vis other major currencies. That's about all I can say about that.
I was happy when the euro took off with a very strong start. I was equally happy when yesterday the euro came down again somewhat vis-à-vis the dollar in the direction of the value it had right at the start of the conversion	and I'm equally happy today that again the euro rebounded somewhat to a level	when we left the bank	of USD 116.75. So I've been happy for three days already	and will that be as I said earlier. There will	of course	not be any neglect	neither malign neglect nor benign neglect	of the exchange rate. The exchange rate will be one of the indicators we closely watch in determining our monetary policy decisions	but only one of them.
Structural problems and the problems which Mr. Noyer has just indicated	the problems that there were mainly the result of human errors and sometimes human ignorance. The operational personnel at the various commercial banking institutions has to get used to the new techniques	even to writing the new instructions to their computer	there sometimes they make mistakes which they will learn to avoid in the very near future	but which then cause hiccups in the smooth process of transferring these large payments from one country to another. So far it looks like there are no systemic problems with TARGET	TARGET is functioning extremely well. To be quite honest	the teething problems	or birth pangs	or whatever you may want to call them	were rather smaller than we had thought at some moment that they might emerge. We regard it as quite normal that there are these problems. If you suddenly switch over to a real-time gross settlement payment system cross-boarder which	as I indicated	already within three days turns out to be the largest in the world encompassing more than 5	000 credit institutions	it is no wonder that there may be some ripples in the water sometimes but that'll settle down.
No	on the contrary	it is more or less the result of the banks	the banks' eagerness to be able to make more and more transfers even on this day	and they asked for that only in their own interest. I can assure you	this does not create more costs.
Well	what can I do is a lot	but what I want to do is nothing. It's as simple as that. I mean	the same question was put to Mr. Greenspan a few weeks ago when we had this exchange here in Frankfurt	and Greenspan said	it's simply not feasible at the moment. Well	I'm inclined to listen carefully to what he says	and then to have a similar opinion.
Christian	you're the gold man!
No	there is no such conclusion to draw	because it was not a decision to hold 15% of foreign exchange reserves in gold	as a structural decision of the Governing Council. The decision of the Governing Council at the time was that in the initial transfer 15% would be made of gold	but that has no consequence on the structure of foreign exchange reserve to develop in the future	nor has it any consequence on the total percentage of gold holdings of the system	including the reserves that are still in the balance sheet of national central banks	and we know that in some cases they have more than 15% gold	and in some cases they have less	but they are for the moment and for the foreseeable future keeping the proportion they have.
And in this case	the foreseeable future is much longer than in the earlier case.
This is for the first time that I give the answer which I announced I would give already on 31 December 1998	that is ""no comment"".
No	it means very different things. In all countries	errors were being made	but they were of a minor nature	and I mean people also have the right to make errors. They were of a minor nature	only during two days it so happened that use was made of a rule that any single central bank can ask towards the closing time of the payment system for an extension of opening time by one hour. Now this extension in fact was asked for the first day and the second day. On the third day	yesterday	it was not asked. So yesterday everything already operated - I would not say normally	but at least within the limits set. Today again there was a request to extend it by 1/2 hour	due not	in this case	to any faults or errors in the system or the participating institutions but due to the enormous amount of payments that still had to be processed in order to be able to be processed within this single day. And the causes	well	they differ. It was simply making errors in the techniques	in some cases	also we think that the number of personnel that is engaged with executing these payments is not sufficient to handle this enormous amount of payments as it is developing. In a way today for example	as the experts at the bank said to me	what happens today is that TARGET is a victim of its own success. Effectively	there has been a considerable easing in the course of last year to the extent that the average three months rates have in the course of last year gone down by slightly more than 100 basis points	and one third of that easing has happened in the last month	in December. And for now	I think I would agree with you that there is no bias any longer in either direction. If I had expectations	I wouldn't tell you. Sorry	but when you talk to a central banker about exchange rates	always expect either no answer or expect a lie. I think you have asked everything which was important.
;1;1;17;http://www.ecb.europa.eu/press/pressconf/1999/html/is990107.en.html 1999-02-04;1;Ladies and gentlemen	the Vice-President and I are here today to report on the outcome of today's meeting of the Governing Council of the European Central Bank.
Let me start with the Governing Council's discussion on recent economic developments and the decisions that the Governing Council has taken today in the field of monetary policy.
At today's meeting the Governing Council reviewed the latest monetary	financial and economic developments. After a careful examination of recent trends	in the context of its monetary policy strategy	it confirmed its earlier assessment that the outlook for price stability remains favourable. Therefore	it decided that for the main refinancing operations to be settled on 10 and 17 February 1999 the same conditions will apply as for the first such operations settled earlier this year	i.e. they will be fixed rate tenders conducted at an interest rate of 3.0%. In addition	the interest rate on the marginal lending facility continues to be 4.5% and the interest rate on the deposit facility remains 2.0%.
Let me report in more detail on the Governing Council's deliberations and thereby provide the explanations for the decisions which were taken today.
On 1 February 1999 we released the latest data on monetary developments in the euro area. These data confirmed the continuation of a favourable outlook for price stability in the euro area. The latest three-month moving average of annual M3 growth rates (covering the period from October to December 1998) was 4.7%. This result was unchanged from the average over the period from September to Novemb…
Developments in the narrow aggregate M1 have been more buoyant recently. Similarly	the growth of credit to the private sector continued to be high in December 1998. These developments seem to reflect	in particular	the current low levels of interest rates in the euro area. Although they are not considered by the Governing Council to imply inflationary risks at this juncture	in particular the developments in credit growth will need to be carefully monitored in the coming months.
With regard to the broadly based outlook for price developments and risks to price stability in the euro area	financial market indicators suggest that market participants continue to expect low inflation. Since early January	euro area long-term interest rates have continued to decline and the yield curve has shifted downwards.
At the same time	the latest developments are giving mixed signals as to the evolution of the world economy in 1999. On the one hand	recent events in Brazil have highlighted the fragility of the current situation in emerging markets	while on the other	output growth in the United States was much stronger in the last quarter of 1998 than expected. In the euro area too	available indicators continue to suggest a mixed picture. According to revised Eurostat estimates	real GDP growth remained broadly robust in the third quarter of 1998	while in more recent months activity may have slowed down. Such a slowdown is apparent in industrial production growth up to November 1998	in particular in the intermediate goods sector	which is particularly sensitive to any deterioration in the external environment. However	at the same time	production of capital goods and consumer durables has continued to expand rather strongly. A similar pattern can be observed in the decline in industrial confidence that has been apparent in the second half of 1998 in the euro area	while	however	stabilising in January 1999. On the other hand	consumer confidence in the euro area continued to increase in December and in January; it has now exceeded the peak level reached in 1990	with retail sales up to November showing continued solid growth and car sales growing strongly during the last months of 1998. Finally	the mixed picture is confirmed by other data. Order books	which overall declined slightly further in December	apparently increased again in January	particularly with respect to export orders. Capacity utilisation in the manufacturing sector	which started to decrease in the third quarter recovered again thereafter	while December data on unemployment appear to suggest that the decline in unemployment rates stalled around year-end.
Therefore	with regard to the cyclical situation	recent data seem to confirm our earlier assessment that there are downside risks for output growth and that production may have slowed down around the turn of the year. Nonetheless	in the opinion of the Governing Council there are also no clear signals as yet of a stronger than expected weakening in output growth. Given the mixed picture outlined above	the Governing Council emphasised that further thorough analysis and very close monitoring of underlying trends are needed before any conclusions can be drawn concerning the broad outlook for 1999 and 2000.
With regard to the latest data on the Harmonised Index of Consumer Prices	the annual increase for December 1998 showed a further slowdown to 0.8%	compared with 0.9% in November and 1.0% in October. This development was in line with previous trends; i.e. it was due mainly to a further reduction in energy prices and also	in December	to a decline in the price increases in non-energy industrial goods. Taking a forward-looking perspective	the general environment continues to suggest that there are no significant upward or downward pressures on prices in the short term. Furthermore	the pattern of risks to price stability has remained broadly unchanged. On the one hand	downward risks could materialise if import or producer prices were to fall further. On the other	given current wage demands	wage developments	especially when measured in real terms	could become a matter of concern and fiscal policies would also pose a threat to the favourable outlook for prices and growth and employment prospects	if the credibility of the Stability and Growth Pact were undermined. In addition	exchange rate trends need to be monitored closely given their importance for domestic price developments.
In conclusion	taking into account the latest evidence available	the Governing Council has not altered its assessment of the outlook for price developments. The Governing Council therefore decided to keep ECB interest rates unchanged at the levels currently prevailing.
I should like to take this opportunity to recall that real three-month interest rates	if measured as nominal rates corrected for current HICP inflation (as a very incomplete proxy)	stood at a level of 2.3% in January; this is approximately 80 basis points lower than the level one year ago. At the same time	real long-term interest rates	measured on a similar basis	have reached a level of 3.0%	which is around 110 basis points lower than in early 1998. These levels are very low	both in comparison with other countries and with historical data for the euro area. Monetary and financial conditions therefore support continued economic growth in the euro area in line with price stability.
I should now like to inform you about some other matters considered by the Governing Council.
The end-of-day procedures relating to TARGET and access to the Eurosystem's standing facilities were reviewed by Governing Council today. The Governing Council agreed that from tomorrow on the deadline for requesting access to the marginal lending facility will coincide with the deadline for access to the deposit facility	i.e. 30 minutes after the actual closing time of TARGET. Furthermore	the deadlines for requesting access to the Eurosystem's standing facilities will be postponed by an additional 30 minutes on the last Eurosystem business day of a minimum reserve maintenance period.
As a final point	I should like to inform you that the ECB is planning an information campaign with regard to the launch of the euro banknotes on 1 January 2002. One of our aims in undertaking such an exercise will be to ensure that	by the time the euro banknotes become available	every person using and handling them will be fully acquainted with their features to the extent that everyone will be able to identify the banknotes as being genuine. In this respect	the ECB will be co-operating with the European Commission and the Member States to ensure that there will be no duplication of effort.
We are now at your disposal should you have any questions.";0;"That is because in practice the banks throughout the euro area still very much bunch their payment orders together at the very end of the day. That makes it difficult for them precisely to know what their liquidity situation will be overnight. It is only after they have finally bunched all their orders together very much towards the c…	so as to make life easier for our counterparties and participants in the payment system to settle their accounts.
When you look	in particular	at the causes of this consistent decline in the rate of increase of inflation	I have pointed repeatedly over the last months to the figures which were available for this. There was the fall in energy prices. In itself	we believe that to be a temporary factor. This persistent decline must come to an end at some point. And then	if we try to measure the underlying rate of inflation	the core rate of inflation - which is difficult	in the various countries it is somewhat easier to measure -	then you will come to considerably higher figures of price increases.
If any... I do not know. Only if the euro were thought to be seriously out of line	in view of the fundamental factors	vis-à-vis other countries	might there be a need for a desirability of intervention	but I would not put a timeframe on it. At the moment it is certainly not the case.
At the Banque de France last Friday	while major work was being executed on their system	there was a technical failure of a computer	actually a hard disk in the computer of the backup system literally broke. That caused a problem in the settlement in TARGET towards the end of Friday. It had the result that certain payments	large amounts of certain banks	could either not be paid or not be received	so that those institutions were compelled to take recourse to the lending or the deposit facility. It has been decided - the problems have in the meantime been overcome - it has been decided by the Governing Council today that those institutions which are said or claim to have suffered from this because they were forced to borrow at a higher rate than otherwise would have been the case will be co…	in principle	by charging them the EONIA rate	the overnight interest rate	for the amounts concerned	and not the rate of the marginal lending facility. It will quickly be investigated by the Banque de France	in close consultation with the European Central Bank	to ensure a harmonised approach across the euro area-wide TARGET system. We expect that everything will be settled within one month's time.
It is something I would not fundamentally oppose and it will come some day	but not yet.
I cannot think of any factor that could undermine this strong currency.
I will participate in the G-7 meeting for certain agenda points. It is not yet entirely clear what will be on the agenda. Presumably we will talk about exchange rates and certain regimes that one could envisage for exchange rates. And	in that context	the ECB will not be in favour of any particular regime on exchange rates which could force it to put aside the primary objective which the ECB is pursuing	namely internal price stability.
We have discussed the developments and we have concluded that the developments over the past few weeks in which the euro has moved from US$ 1.16 to US$ 1.13 today	that that is a matter of puzzlement. That is one thing we try to explain why it has happened. We can think of partial reasons	but also that it is not a matter of concern.
We are also in a learning process. I mean these girations in the exchange rate	in the past	for the dollar	they have been very	very much larger than what we have seen now. And we also have to get used to the fact that the impact of exchange rate variations on the euro area as a whole is far less marked than in the past. The movements in the exchange rates would have an impact on the individual countries with exports representing only about 10% of the euro area as such. The euro area very much approaches the idea of a rel…	well I often say it like this: if you ask a European ""what does the euro do""	he will answer: ""well	today it was US$ 1.13	yesterday it was US$ 1.14"". He will give you a precise answer. If you ask an American: ""what does the dollar do?"" The answer you will get: ""a dollar?""	""a dollar is a dollar"". And we have to learn	I think	in Europe also to say more than we have done so far: ""a euro?	a euro is a euro"".
I only see favourable effects	if the US economy were to remain that strong. But then we also realise that this indeed surprisingly strong performance of the US economy may	in part	be attributed to temporary factors. In the fourth quarter they had - although they have had some snow thereafter -exceptionally good weather in the United States which is favourable for output growth. One has to realise that some effects may also have come from the ending of the General Motors' strike and	by definition	these are temporary factors. So there are some temporary elements in this strong performance which we also take into account. But on the whole	the developments of the United States' economy in the fourth quarter have had and will have a favourable	positive impact also on developments in Europe.
Well I wouldn't like to engage in speculation	is the President's answer. And if I were to answer your questions	I would be engaging in speculation	so I won't.
No	I think I have given you a full and comprehensive view of what we discussed today.
Well	on the last question	we are satisfied with the developments in the money market. And the transition to a truly integrated money market across the euro area has been rather swift and smooth. We are satisfied with that. On the interest rate moves of other countries	I cannot comment	with the exception that	as the Danish Governor told me	truly	it has become possible for the Danes to lower their official rates partly as a result of the successful launch of the euro. And the successful developments of the euro and in the euro area have certainly contributed to the success of the monetary policy in Denmark.
Well	Mr. Noyer has participated in the discussion about Italy	and I am sure that he will not tell you anything about their discussion	despite the leaks that have come out of Brussels .
No	I think that is very much the responsibility of the Commission to make the proposal for the assessment of the stability programmes proposed by governments. The fact that we are invited to take part in the discussion will certainly not lead us to leak anything of what any assessment could have been. What we could simply say is that precise execution of the Stability and Growth Pact is an important…	our global assessment would have to take that into account	but we cannot say more today.
What I mean is simply that	for the time being	what we have taken into account for the foreseeable future	for the years to come	was the fact that governments have committed themselves to the Stability and Growth Pact. And this is an important element	taking a medium-term perspective of the likely developments in the euro area. Now	we of course consider that normally this should be implemented and that this factor is well known. But I don't want to comment further. There is no special new assessment that the ECB would like to give today about what are or are not the monetary stances of countries.
And then you have to realise that the discussion which takes place about these things in the Economic and Financial Committee is not a discussion which itself would lead	or has to lead	to action. It is a discussion to prepare the ministers who will meet to discuss the same subject next Monday	and they will take action.";1;1;15;http://www.ecb.europa.eu/press/pressconf/1999/html/is990204.en.html
1999-03-04;1;"Ladies and gentlemen	the Vice-President and I are here today to report on the outcome of today's meetings of the Governing Council and of the General Council of the European Central Bank.
Let me start with the Governing Council's discussion on recent economic developments and the decisions that the Governing Council has taken today in the field of monetary policy.
After a comprehensive and careful examination of recent trends and ongoing evaluations of the economic outlook for the euro area economy	there was consensus that some of the risks identified earlier	in particular with regard to real GDP growth	had materialised in the fourth quarter of 1998. There was also consensus that the impact of these developments on the balance of risks for price stability would need to be examined further in the context of the monetary policy strategy adopted by the Eurosystem. At this juncture	taking into account all the information available	the Governing Council confirmed its earlier assessment of the outlook for price stability. Against this background it decided that for the main refinancing operations to be settled on 10 and 17 March 1999 the same conditions will apply as for the previous one	i.e. they will be fixed rate tenders conducted at an interest rate of 3.0%. In addition	the interest rate on the marginal lending facility will continue to be 4.5% and the interest rate on the deposit facility will remain 2.0%.
Let me report in some more detail on the Governing Council's deliberations	and thereby provide explanations for the decisions we took today.
Starting with the monetary developments in the euro area at the start of Stage Three of EMU	the broad monetary aggregate M3 expanded at an annual rate of 5.7% in January 1999	against 4.5% in December 1998. This upturn was largely due to an acceleration in overnight deposits. This	in turn	may be explained by the low level of interest rates	which also contributed to credit to the private sector to accelerate further in January 1999 to 9	4% which is particularly notable as other indicators of the economy are signalling a slowdown in activity.
Monthly data on monetary aggregates can be volatile. M3 growth is therefore monitored on the basis of three-month moving averages of the 12-month growth rate of M3	which stood at 4.9% in the period from November 1998 to January 1999. This was 0.2 percentage point higher than the figure recorded in the previous three-month period and is 0.4 percentage point above the reference value of 4½%. Against this background and in view of the uncertainty relating to special factors pertaining to the changeover to the Stage Three environment and the introduction of the…	the Governing Council does not consider the acceleration of M3 at the start of Stage Three as a signal of future inflationary pressures. However	a close monitoring of monetary developments in the coming months remain necessary to give more conclusive evidence of the underlying causes and the permanent or temporary nature of the rise in M3 growth.
Turning to financial indicators	euro area capital markets underwent a correction in February	which was mainly linked to spillovers from the United States and Japan. This followed a decline in long-term interest rates in January which had brought bond yields in the euro area to the lowest levels seen since the late 1940s. The euro area yield curve shifted upwards across the entire maturity spectrum during February. Let me also recall that the nominal effective exchange rate of the euro ar…
At the same time	recent developments appear to have led to a reduction in some of the uncertainties surrounding the evolution of the world economy in 1999. This mainly relates to the strong performance of the US economy	but may also be due to signs of improvement in the real economies of some Asian. Nevertheless	in the view of the Governing Council	it is too early at present for a truly favourable assessment of the external environment for the euro area. Risks pertaining to external imbalances	continuing risk aversion and the corresponding weakness of private long-term capital flows and real investment to emerging market economies will need to be examined closely.
In the euro area the latest indicators confirm that those risks which were identified earlier have now materialised to some extent. According to preliminary and incomplete data from national sources	real GDP growth in the euro area weakened in the fourth quarter of 1998 when compared with the previous quarter. While more precise estimates will soon become available from Eurostat	the evidence available suggests that activity in the euro area has been slowing down in recent months. This is particularly apparent in the production of themanufacturing sector	where output in the fourth quarter of 1998 fell by almost 1% compared with the previous quarter. These developments broadly confirm the pattern observed earlier in industrial confidence	which was on a declining trend in the second half of 1998. The latest data on industrial confidence in the euro area	i.e. those released by the European Commission today	indicate that industrial confidence has weakened further. Some recent wage developments in the euro area might have contributed to that. The level of unemployment has remained more or less unchanged over the past four months. Finally	consumer confidence in the euro area has remained unchanged from the high levels seen at the beginning of the year. With regard to capacity utilisation in the manufacturing sector	which fell further in the fourth quarter of 1998	and retail sales	which up to November 1998 pointed towards broadly sustained growth	no new data are yet available.
Overall	with regard to the cyclical situation	recent data confirm our earlier expectations that there are still downside risks for output growth. The Governing Council will continue its thorough analysis and very close monitoring of underlying trends and review its broad outlook for the euro area accordingly on an ongoing basis	taking into account in a forward-looking manner the impact of both domestic and external developments.
With regard to the latest data on the Harmonised Index of Consumer Prices (HICP)	the annual increase for January 1999 was 0.8%	which is unchanged compared with the previous two months (taking account of the most recent revisions). Looking at a breakdown of the HICP	a slight decline in the rate of increase in service prices (from 1.9% in December 1998 to 1.8% in January 1999) was offset by a slight increase in goods prices (from 0.1% to 0.2%). The fall in the rate of change in services prices was mainly due to lower price increases for transport and communications; this may have been a reflection of increased competition in these sectors. On the other hand	downward pressure from energy prices on goods prices diminished somewhat.
On balance	the current data continue to suggest that there are no significant upward or downward pressures on prices in the short term. The pattern of risks to price stability has also remained broadly unchanged on balance. On the upward side	wage developments are a matter of concern	as would be any loosening of fiscal policies and the implications of this for achieving the objectives laid down in the Stability and Growth Pact. In addition	recent exchange rate trends need to be monitored closely also in terms of their impact on prices. Concerning downward risks	in particular the slowdown in the euro area economy is a cause for concern. In conclusion	taking the latest available evidence into account	at today's meeting the Governing Council confirmed its assessment regarding the outlook for price developments. The Governing Council therefore decided to keep ECB interest rates unchanged at the levels currently prevailing.
I should now like to inform you about some other matters considered today.
The auction technique for the longer-term refinancing operations was reviewed by the Governing Council today.In its first two longer-term refinancing operations (settled on 14 January and 25 February 1999)	which are as a rule conducted by means of variable rate tenders	the Eurosystem applied the single rate (""Dutch"") method of allotment. The single rate method was chosen in order to encourage less experienced counterparties to participate in the tender. The Governing Council takes the view that all interested counterparties should by now be sufficiently accustomed to the longer-term refinancing operation also to be in a position to participate in this type of…	the Governing Council has decided that the multiple rate method of allotment will be applied starting from the next longer-term refinancing operation (to be settled on 25 March 1999)	until otherwise indicated.
Finally	let me inform you that the General Council today discussed the monetary policies of the central banks of the non-participating Member States against the background of the monetary policy set by the Eurosystem. As you will know	the General Council has taken over those tasks of the European Monetary Institute (EMI) which still have to be performed during Stage Three because of the derogations of some Member States. One of these tasks relates to strengthening the co-ordination of the monetary policies in the Community with the aim of ensuring price stability. The General Council intends to conduct these co-ordination exer…
We are now at your disposal should you have any questions.";0;"We think it is predominantly the strength of the US dollar	rather than the weakness of the euro	which is determining the picture. And	of course	the interest rate differentials may also have something to do with that. We think those are the main factors explaining the recent decline in the value of the euro	which - if you look at the level which the euro has now reached - I would like to add is more or less the level which the D-Mark had during most of last year	and the strength with which the euro started life was more the exception than the rule.
Yeah	we checked it today with them	and it was OK.
Yes	we are doing our utmost to underscore the confidence that the world has in this young form of money	the euro	and we would certainly hope that not only the ECB	but also politics would help us to the maximum extent possible in supporting this confidence-building process.
I would not place it in that context. But what we are investigating is that there could be another related matter. Namely that the very strong increase in credit to the private sector has partly led or has been used to buy US dollar-denominated assets	attracted by the higher interest rates to be earned in the United States. And that by itself could have	let's say	financed the weakening of the euro or the strength of the dollar. But we are not yet quite sure about that. We will have to have more data available on capital flows and on where the credit is going to precisely	before we can come to any conclusions. But I am happy that you underscore the fact that interest rates in Europe are at an extremely low level	not only historically	but also compared with other major areas in the world. That	in itself	underscores that in the current cyclical situation monetary policy can definitely be regarded as having taken an accommodating stance.
We do not as yet have any indication whatsoever of that happening. Of course	as I said in my introduction	we will closely monitor	and keep monitoring	the exchange rate developments	also with a view to their impact on	or the impact they might have on prices	particularly through import prices. But	although I hate to mention individual countries	I do want to point out that Irish inflation is also still under 2%. The first question. Mr. Noyer has just returned from the Far East. So he has the best insight into world economic developments. On the second question	I can be very brief: our code of conduct is in the Treaty. It is forbidden for Members of the Board to have any employment	whether paid or unpaid	outside their functions as Members of the Executive Board. That is what the Treaty says. But that relates to employment and therefore also to income from any employment. I know that	in the Finnish case	there has been some particular scrutiny of certain pension rights. They fall entirely outside this matter.
On the other question	I am sorry I have no particular new information on China or Brazil. On Brazil	there is no new information	at least not as far as we know. China's situation might not be so clear: there are some new developments. But what is interesting in Asia is really that several countries that were hit by the first wave of difficulties	the ASEAN countries	are now moving upwards. If you take Malaysia	Thailand and South Korea	for instance	they are clearly countries in which reforms are being implemented and their economies seem to be gradually picking up. Perhaps this is less clear for other countries. It seems that	after all	there are good signs also coming from these regions	and from the emerging economies in general. So we still have to wait and see if this is confirmed	but there is not only bad news from an international point of view. May I also take this opportunity to say that it is clear that in these countries the rate of development in exports to European countries	as compared with the development of exports to the United States	has been roughly the same over the last two years. That is to say that	even if the US economy is seen to be more buoyant than that in Europe	one cannot say that the US economy has in fact helped these countries to recover more than the European economy	because the development of exports has been roughly the same over that period.
With regard to Russia	I don't think there are new developments that are obvious for the time being. They are clearly in the process of discussing with the IMF. The countries I was speaking of are proving to be in a better shape	i.e. countries that had negotiated a programme with the IMF some time ago and that have implemented that programme	so that first results of this policy are appearing. This is quite satisfactory.
Well	it does make the evaluation and the judgement more difficult	undoubtedly because developments in various parts of Euroland seem to be diverging somewhat. So it causes us to say what is of the least complexity to reach what we have to	our euro area-wide view on developments.
We have	in the context of the General Council meeting I have just talked about	briefly discussed the issue without even trying to reach any conclusion. What is a fact is that in the future	when you have to judge a new entrant to the Euro zone	you will also have to make an assessment	as was done in the past	on the basis of the convergence criteria enumerated in the Treaty. Now	it is a factthat the Treaty was very precise in describing the criteria and how they had to be assessed in the first wave. The Treaty is a little less precise in describing exactly how to interpret the criteria in the case of additional countries joining a then already existing Euroland. For example	this particular Greek case	for which we have reached no conclusion. We will come back to that later on when - I am almost inclined to say when the time is right - when actual access to the euro area is about to be negotiated. Then we will come back to that. But - to mention just one example - one of the criteria was that the inflation rate should not deviate more than 1½ percentage points from the average rate of inflation…	how do you interpret that in future	when you have an inflation rate for the euro area as a whole? Do you then look at the three best-performing countries? And	if so	do you look at eleven countries only or do you look at fifteen countries? Those are things to be discussed at the time when actual entry into the Euro zone becomes topical.
It was just rumours. And they were not factual.
I will say that a stable euro is good for the Monetary Union. And I will say that	most of all	in the proper forum	for example at the forthcoming meetings of the Euro 11 group. That is what we want.
I don't think so. Nor do I think that	if you compare today's statement with last month's	you will find a difference in tone. We still see risks	but we still see them both on the up side and on the down side.
The first question on wage developments. Of course	the most recent ones we have become aware of were those in Germany. So	of course	in my statement we say that there is a potential risk involved. Not only a risk for prices. That	in particular	but also for growth and employment. So	of course	we have	in particular	those most recent wage developments in mind. Secondly	the phenomenon that the allotment percentage of the refinancing operations is very low and has even tended to become smaller	week after week	is a matter of concern. But the changeover for the longer-term refinancing operations has nothing to do with that. We will address this problem of a strong over-subscription to certain financing operations - which is there	in some countries more than in others - we will address those questions in the course of next weeks.
I have said repeatedly that	within the broad range of indicators we monitor in order to determine our monetary policy strategy and decisions	the exchange rate is an important indicator	but only one. But it is an important one. And if we came to the judgement that the exchange rate developments are really seriously out of line with the economic fundamentals of the various large areas in the world - Europe and the United States - then we would probably react	but I cannot elaborate on that any more than I have done right now.
I believe we are well on the way. What we also try to measure across Europe is the confidence that the population at large has in the euro. The results of those efforts to measure the degree of confidence are becoming ever more positive not only in the euro area	but even in some of the ""out"" countries and I could think of no means with which we could publish more than we are already doing and with which we could give more speeches than we are already delivering. I think we are making the most extensive publication efforts both in the form of articles or notes to be published	of speeches being given intended for the public at large to inspire confidence in the euro and I would not know what to do	where to find the time to do even more than that.
As to the second part of the question	we do communicate in all languages. All our official publications	that are the Annual Report	the Quarterly Report	are published in the 11 languages of the community. We even decided	which was not compulsory	to publish our Monthly Bulletin in 11 languages in Europe	and then I must say we often give speeches in 11 languages	to the extent that we are able to do that.
We have carefully assessed that risk and we have come to the conclusion that there are no signs of deflation developing in the euro area as such at the moment.
We do not think so and we will also discuss that in a thorough manner in the context of the forthcoming Euro 11 meetings. But then I would like to add that the yield curve has risen somewhat and has already become somewhat steeper over the past few weeks.
I am aware that the Economic and Financial Committee held a two-day meeting earlier this week in which they discussed the stability programs of France	Germany and a few other countries on the basis of an analysis by the European Commission which has in the meantime been made public. It contains some critical remarks with which the ECB fully agreed. And - as on earlier occasions - we	and now also the European Commission	have expressed some concern about the determination of	in particular	the larger countries to adhere to the aims of the Stability and Growth Pact and that in itself has led us to say that one of the risks we see of the upward risks is a looser fiscal position which you will find in my Introductory Statement	if you read it carefully again. The weakening of the German economy which has been evident over the last quarter of 1998 could	of course	have an impact on its surrounding partners	including - as you asked so specifically - Eastern Europe. And it is for that reason that we do hope and very much encourage the German Government to remedy some of the weakening of the economy	whilst at the same time emphasising that such a weakening of the economy is not being caused by nor can it be remedied by monetary policy measures.
But then you are ""hineininterpretierend"" in my statement in which I gave equal weight	I think	to the upward and the downward shifts which led to the conclusion not to change interest rates at all.
That is correct. Yes	I am not concerned with the level that the euro has currently reached. I already put it against the background of the levels of the D-Mark during last year and it is not so much the level that is of some concern. If the movement were to continue	there could be cause for concern.
That was	yes	I believe that was two weeks ago	and I must confess that I have heard him louder through the media than in direct contact.
No	I am aware that one minister has made some statements to that effect today. I do not share that concern. I do not see what it can have to do with the functioning of the euro.
Not specifically to Germany	but we continuously give advice to point to the Ministers that the biggest problem they and we are facing in Europe is the unemployment problem. We keep explaining that the nature of that problem is predominantly of a structural nature	the lacking flexibility of markets	both labour and product markets	and that if governments can do anything they could tackle and	to our mind	they should tackle that cause of the unemployment in the first place.
;1;1;23;http://www.ecb.europa.eu/press/pressconf/1999/html/is990304.en.html 1999-04-08;1;Ladies and gentlemen	the Vice-President and I are here today to report on the outcome of today's meeting of the Governing Council.
Let me start with the Governing Council's discussion of recent economic developments and the decisions that the Governing Council has taken today in the field of monetary policy. After an in-depth review of recent monetary	financial and economic developments	the Governing Council decided that the interest rate for the ECB's main refinancing operations will	from next week on	be set at 2.50%. In addition	the interest rate on the marginal lending facility will be lowered to 3.50% and the interest rate on the deposit facility to 1.50% with effect from tomorrow.
Let me report in some more detail on the reasons for which the Governing Council	in the context of the ECB's monetary policy strategy	deemed it appropriate to lower interest rates.
As regards monetary developments in the euro area	the acceleration of monetary aggregates seen in January 1999 was partly reversed in February. The 12-month growth rate of M3 declined from 5.6% in January to 5.2% in February. This largely reflected a slowdown in the high pace of growth of overnight deposits	presumably reflecting the unwinding of the influence of some special factors related to the start of Stage Three and the introduction of the euro. As the February figures were somewhat higher than those observed in late 1998	the three-month moving average of M3 growth covering the period from December 1998 to February 1999 still increased by 0.2 percentage point to 5.1%. The Governing Council does not regard current monetary trends as constituting a signal of future inflationary pressures	taking into account that the rate of growth of M3 is still close to the reference value of 4½% and considering that it may to some extent mirror the specific environment related to the start of Stage Three.
The Governing Council noted that the Harmonised Index of Consumer Prices (HICP) rates of increase for the euro area have now been below 1% for several months	and even though some increases are likely to be seen in coming months owing to the reversal of energy price trends	the more lasting effect on the outlook for future prices comes from the economic environment. Indeed	reflecting the economic environment	many projections for future consumer price increases in the euro area have been revised downwards. In our current assessment of the situation	it appears unlikely that HICP increases will be out of line with the Eurosystem's definition of price stability.
With regard to financial indicators	both bond and foreign exchange markets were lately under the influence of global factors. After having risen somewhat in February 1999	in tandem with US bond yields	during March euro area government bond yields remained broadly unchanged. At the same time the US dollar strengthened further in recent weeks in the light of international developments.
When looking in some more detail at the evolution of the world economy	positive signs relate to the continuously strong growth of the US economy	the gradual recovery in some Asian countries and indications of a stabilisation in Latin America. However	there is no noticeable evidence as yet of a turnaround in Japan.
In the euro area	overall growth prospects worsened towards the end of last year	as reported when we met in early March. In the meantime	official data confirm that real GDP growth in the euro area weakened in the fourth quarter of 1998	when compared with the previous quarter. The weakness is particularly apparent in the manufacturing sector	where confidence deteriorated further. Partial information covering a substantial part of the euro area appears to confirm this picture. Most recent data on total employment in the euro area point to a certain deceleration in net job creation in the last quarter of 1998.
As regards the latest available data on the HICP	the annual increase in consumer prices has remained unchanged at 0.8% over several months up to February 1999. Underlying this stable rate of price increases have been offsetting developments at the level of services and goods prices. In February	services price increases moderated further slightly	mainly owing to downward adjustments in prices in the telecommunication area. At the same time	goods prices contributed slightly more to overall HICP increases than before	due both to price developments for unprocessed food and a deceleration in the fall in energy prices. It may be worth noting that goods prices may continue to move upwards temporarily	in particular as oil prices increased strongly from mid-February onwards. Such movements reflect the higher volatility of price changes of some categories of goods	in particular imported oil and other commodities.
The interest rate decision has been taken in a forward-looking perspective	focusing on the medium-term trends in inflation and the compatibility of these trends with the Eurosystem's definition of price stability. In the view of the Governing Council	monetary growth is - at the current juncture - not a risk for future price stability.
The decision taken today keeps monetary policy on a longer-term stability-oriented course and	by doing so	contributes to creating an economic environment in which the considerable growth potential of the euro area could be exploited. Those responsible for other policy areas are urged now even more to take the necessary steps to improve longer-term growth prospects for the euro area through strictly and decisively adhering to the aims of the Stability and Growth Pact and through convincing structural …
I should now like to inform you about some of the other matters considered today.
The Governing Council examined the outcome of a test run of the production of euro banknotes. This so-called zero production run involved the printing works of the participating countries. The main purposes of this test were	first	to check the compliance of the ""test banknotes"" against the technical specifications and	second	to prove that all printing works are in a position to produce the euro banknotes to the same high quality standards. The result of this test was positive	as only some minor technical specifications need to be modified slightly. The printing works will now start their final preparations for the commencement of the mass production of the euro banknotes.
The Governing Council also decided to establish an Analysis Centre for Counterfeit Euro Banknotes. As is already indicated by its name	the main purpose of this Analysis Centre will be to technically analyse and classify new types of printed counterfeits	and to store the related technical data in a database. The Analysis Centre will be located at the ECB in Frankfurt.
We are now at your disposal should you have any questions.";0;"First of all	as far as the exchange rate of the euro is concerned	I always like to take a slightly longer term perspective than is normally done in articles and considerations about it. I would like to point out that	if you look at the rate of the euro	and look back to what we - in our jargon - call the synthetic euro	the euro that you can calculate before the euro was in existence	then you can observe that the rate of the euro to the dollar has been more or less stable at around a level of USD 1.08 to USD 1.10 from the middle of 1997 until early September 1998. In the middle of September it started to rise to reach a level of 1.16 at the end of the year	and that was the level at which we entered the euro era. After 1 January it gradually declined again in a few weeks to a level of around USD 1.08. So	we have no reason at all to be dissatisfied with that level. It is about the level at which the euro had stood for more than a year. And now - to take a very short outlook	between 6.15 and 6.30 today - the euro rose from USD 1.08 to USD 1.0865. I hope that answers your question.
No	you cannot draw this conclusion. We are sticking to our definition of price stability which says that we regard price stability as being an increase in the rate of inflation of below 2%. And what I said today is that the present situation and the prospects for the increase in the rate of inflation are such that they seem	for as far as we can look forward	also to remain well below that ceiling of 2%. So	inflation is not a danger	which enabled us to	let me say	to pay more attention to the second area of objectives of the European Central Bank - that is to support the general economic policies of the European Community.
The mood was good. We had a very long and	I must say	very interesting discussion today. There were a few who were not very inclined to do something about the rate - but here I talk about a very few - and a very large majority was inclined to do something and supported the proposal as we put it before the Council. And so	we had a very good discussion. For the final decision	I am afraid I have to tell you that we did not take a vote. But we know all the different views and so	finally	I could conclude as follows: the Governing Council decides that the main refinancing rate will be lowered from 3% to 2.5%.
No	we also see no risks of deflation emerging. We see that inflation has now remained	on a euro area-wide basis	constant at a rate of 0.8% four months in a row up to now. We see some risks on the upside	i.e. mainly the impact of rising energy prices	but that is by definition	as it was when it was on the downside	a temporary factor. We see some risks deriving from some wage settlements here and there in Europe	those are the upside risks. We see some downside risks from a rather subdued outlook for general economic development in the entire euro area. But as such	the main thing is that we do not see the situation of price stability in which we entered the euro area	and which prevails until this moment	would be in any way endangered in the future. That gave us the leeway to take the measure I have just announced.
With the greatest emphasis I am capable of	I want to deny that we have in any way switched our strategy or our approach to monetary policy. It is not a cyclically inspired policy. May I quote from my statement again; the interest rate decision "" has been taken in a forward-looking perspective focusing on the medium-term trends in inflation and the compatibility of these trends with the Eurosystem's definition of price stability."" That i…
This is something we have	of course	considered in depth. We wanted the move to be as convincing as possible and we were afraid that a smaller move would only have led to further expectations for the future	that this would only be a first step in a series. We have by all means possible tried to avoid that impression. In very parochial words	I am inclined to say - and I cannot say ""do not quote me"" here	I realise that - but I am inclined to say that we moved from 3% to 2.5% which is maybe a slightly	unexpectedly large fall	but I would like to add	and now you be sure: this is it.
We hope that the contrary will emerge over time. Convincing structural reforms relate to the following: We	and most other observers	are very convinced that the phenomenon of an unacceptably high rate of unemployment across the euro area	but particularly in the larger countries in the euro area	is due to structural factors and to inflexibility in markets for labour and in markets for goods and services and that monetary policy is neither the cause of that structural unemployment nor is it the solution to it. The solution to that problem has to be found in measures of a convincingly reformist nature in the labour and in the goods markets and we do hope that taking the monetary policy sta…	because it will demonstrably become clear that monetary policy is not the answer to solve those problems.
I will not allude to any opposition by anyone in the Governing Council. We do believe that this rate cut	otherwise we would not have done it	will not pose any additional threat of inflationary pressures arising either in small or in large counties.
I am not going to speculate about a potential recession if we do not see one coming. We see a slowdown in economic development.	We do not see	or do not yet see	a recession to be on our hands. So I will not speculate about what we would do if there really were a recession. We will cross that bridge when we come to it or	as my mother used to say: if the skies fall down	all the birds are dead. Interest rates in the United States are higher	but you have to realise that the United States is in a totally different phase of the cycle than we are and whether that will in any way induce capital flows to move differently from what they are moving today remains to be seen. And the third part of your question was	have we in any way made the conclusion that the banks	when the rate was 3 %	were not giving in enough to the demand for credit. No	on the contrary	as you know	the development of credit to the private sector has been quite buoyant over the past few months	although its bias of increase has come down somewhat. The last time I was here	I reported that credit to the private sector was growing at an annual rate of nearly 10%; the latest figure we have now is that it has come down to a rate of slightly over 9%. But then	when you analyse that credit to the private sector and its development	it is also very clear that those high rates of growth are particularly present in the smaller countries of Europe and not too much in the larger countries	although there is quite a difference between the various countries. So	in itself	that rate of growth of credit	which is already moderating somewhat	is not a cause of inflationary concern for us	and neither is the move today any inducement to the banks to be more forthcoming in giving credit. They are already quite forthcoming.
Well	we do not see that danger arising from the level which we now have reached. We hope that our call - as I expressed it today - to governments to pursue a reform-oriented policy	to adopt structural reform measures in all markets	that that policy will get a new incentive from the measures we have taken today. If they do not do that - and it will take time	I admit that before you can pursue and effect policies like I have in mind - if they do not do that	then indeed monetary policy is no alternative.
The interest rates which we have established today are valid for the entire euro area and they have been founded on considerations related to the entire euro area and not to any particular country or finance minister.
No	it is not part of the decision	but I do not have that much difficulty with your words.
Well	I had ""Eurogeld in der Hand"" today. It looked quite good	as I told you. And my message to the people who will have euro money in their hands in two years time and who are already in the process today of getting used to it	more and more	as everybody can notice who travels around across Europe	the message I have is that	today's measures should increase the confidence of the people	of the ""Otto Normalverbraucher"" in the institution that manages their money	in the European Central Bank as the guardian of their values.
No	it was not. It neither induced nor deterred us from taking the decisions we have taken today. Of course	we are fully aware of the dramatic turmoil that is taking place in Europe	and it does not leave us untouched	by no means	but we have also noted with gratitude that all this turmoil has so far not had any impact at all on the financial markets or exchange rates.
;0;0;14;http://www.ecb.europa.eu/press/pressconf/1999/html/is990408.en.html 1999-05-06;1;Ladies and gentlemen	the Vice-President and I are here today to report on the outcome of today's meeting of the Governing Council of the ECB.
The Governing Council reviewed	as usual	the main monetary	financial and other economic indicators in line with its monetary policy strategy. Following this discussion it decided to keep the ECB's interest rates unchanged. The interest rate on the main refinancing operations will thus remain 2.5%. In addition	the interest rate on the marginal lending facility will continue to be 3.5% and that on the deposit facility will remain 1.5%. Let me give you some details about our latest assessment of the monetary policy stance and thereby provide explanations for the decisions taken today.
Overall	monetary developments and our broadly based assessment of future price developments do not signal dangers to price stability over the short and medium term.
With regard to monetary developments in the euro area	in March 1999 the 12-month rate of growth of M3 remained constant at 5.1%. While the pace of increase in overnight deposits reduced further	signalling the waning influence of the uncertainties surrounding the launch of the euro	deposits with an agreed maturity of up to two years grew at a stronger pace in March than in February 1999. The latest figure for the three-month moving average of M3 growth	covering the first quarter of 1999	was 5.2%. This was 0.2 percentage point higher than in the previous three-month period	covering the period December 1998 to February 1999. The Governing Council also noted that the annual rate of growth of total credit was broadly stable at 7.5% in March 1999. In line with the assessment it had made on the occasion of its previous meetings	the Governing Council took the view that recent monetary trends should not be seen as a warning signal with regard to the future evolution of inflation. As we have emphasised in the past	the monetary data in early 1999 may be affected by the special circumstances related to the changeover to Stage Three of EMU. In addition	the three-month moving average of M3 growth remains relatively close to the reference value of 4½%.
As regards financial indicators	I should like to stress that recent developments in bond yields in the euro area were accompanied by some decoupling of yields from those in the United States	as differentials between euro area long-term interest rates and comparable rates in the United States have widened.
As regards the evolution of the world economy	recent developments tend to confirm the picture of a mild overall improvement in the external environment beyond the euro area. As before	however	the main features range from continuously strong growth of the US economy to continuously weak output in Japan.
For the euro area	only a few additional data for economic indicators have become available	and the assessment of forthcoming GDP developments is currently complicated by the fact that the next release will be based on revised data in accordance with the new concept of the European System of Accounts (ESA 95). Industrial production declined at the beginning of this year	and data on retail sales volumes suggest that the pace of growth slowed down somewhat around the turn of the year	but recently there are preliminary indications of some improvement. Recent developments in the labour market show a somewhat decelerating employment growth towards the end of last year. The rate of unemployment remained unchanged in March 1999	following two consecutive declines in January and February. Industrial confidence declined further in the first quarter of 1999	but preliminary April figures from the European Commission point to a slight improvement. Given the latest developments up to April	it would appear that consumer confidence reached a peak at the beginning of this year since when it has moderated slightly.
As expected	the trend towards decreasing inflation rates appears to have been reversed in March. In March the annual rate of increase of consumer prices as measured by the Harmonised Index of Consumer Prices (HICP) was 1.0%	compared with 0.8% in the previous four months. This was essentially a consequence of the substantial rise in oil prices which began in mid-February feeding through to energy prices in the HICP. In addition	unprocessed food prices have continued to exert some upward pressure on overall price increases in recent months. Excluding the more volatile HICP components of energy and food	the rate of increase in consumer prices in March remained at 1.1% - i.e. unchanged from the rate observed in February and marginally lower than that recorded at the turn of the year.
In conclusion	at this point in time the general outlook for price stability remains favourable. Although the lower effective exchange rate of the euro and the rise in oil prices may lead to some upward pressure on headline HICP inflation in the coming months	the current economic situation is likely to contribute to containing this upward pressure. At the same time	current monetary developments and other available indicators do not point to inflationary risks over the medium term. On the basis of this assessment the Governing Council decided to keep the ECB's interest rates at their current levels.
In additionto reviewing the mainmonetary	financial and other economic indicators	the Governing Council considered a report prepared by the ECB's Banking Supervision Committee on ""The effects of technology on the EU banking systems"". The report assesses the extent to which technological developments have taken place and are expected to occur in the EU banking systems	the main categories of banking risks affected by these developments and the strategic responses that EU banks are devising. The Governing Council agreed to publish the report	which will be made available in due course.
We are now at your disposal should you have any questions.";0;"I should like to contradict you with respect to your last statement. Over the past few days the euro has been strengthening. Just last week it was at a level of USD 1.0550. When I entered this conference hall it was at a level of USD 1.08. So	I am still not concerned	but have seen with some appreciation	I might even use this term	the recent appreciation of the euro.
Let me only say that in today's statement	which reflects the decision of the Governing Council	this is still it.
No	we did not speak differently. But we were somewhat concerned that it had been alluded in the European Parliament that we were following a policy of neglect vis-à-vis the euro	so that we deliberately wanted to contradict that. We are not	by any means	neglecting the exchange rate of the euro. We regard the exchange rate as one of the main indicators we follow in assessing the outlook for price movements and price stability over the medium term. So	that is what we discussed and what we decided to emphasise	which is not a change of policy	only a confirmation of policy which apparently did not come across sufficiently well.
I am aware of what has been reported. I think that	if he said that	we should ask for some foregiveness in this particular case because it happens that the spokesman you quote is celebrating his 65th birthday today.
It has not.
If there were different opinions in the Council	I would not tell you about it. But I can tell you that	of course	all these matters are subject of discussion. And in all cases in our history	which is admittedly not a long history	we have easily been able to reach a consensus about our views and	of course	sometimes someone enters the discussion with a view which may differ from the view that is being held at the end of the discussion. There is no way to define or discover	at least I could not do that	a split in thinking or differences of views which are of any significance.
No	it was not an omission. Normally	we simply mentioned the number of weeks between two Council meetings. There is no particular intention behind that. That will be for the next two weeks	yes.
It is too early to assess the impact of a conflict	that has not yet ended	on future budgetary developments. We are actively studying that. But it is too early still to come to conclusions. For the time being	we do not think that it should	nor that it will have a significant impact on budgetary developments. In the future	it might lead to a re-arrangement of priorities within budgets. I do not exclude that. But as for the impact on the euro	as you have mentioned it	it is true to say that the news that comes by the hour on the conflict in Yugoslavia has an impact on the volatility of the euro. Just when I was entering this room	there was a statement by the Vice-President of the United States	which immediately caused the euro to lose a couple of hundredths of a percent	but then	maybe	there already is another statement which goes in the other direction. So	the volatility has increased. We believe it is too early to assess what the basic reasons are that the euro has been	let me call it	recovering so strongly in the last few days.
Excluding	as I just did	the war from those considerations	we have not yet seen signs of a significant improvement of	let me call them	the fiscal authorities. Now that we know all the stabilisation programmes which have been introduced or published	we see an only moderate further decline in public deficits across ""Euroland"" - very moderate	on average - which still leaves the combined deficit for ""Euroland"" in the year 2001 or 2002 at a level above that which is called for by the Stability and Growth Pact. So	in that sense	our concerns have not diminished.
The results of the G7 meeting have been communicated to you in an extensive communiqué. It was not the first time I participated. It was the third time that I participated in the G-7 meeting on behalf of the European System of Central Banks. I was in a position there to explain and discuss monetary policy aspects of euro area politics. For fiscal policies	of course	I am not competent to speak. But for monetary policies and a discussion of the general economic outlook for the euro area	I was fully competent and that was recognised. And I was able actively to participate in the discussion. On the French-German combination	the national central bank governors will be present. I assume they will be there in their traditional role	which is still their role and will remain their role	as the main economic advisor of their government and	to that extent	I have no objections whatsoever	and I have no inclination to be present either.
We think that	for the moment	it is extremely difficult to assess	because every time we have a different configuration. The number of counterparties taking part in the operations changes. There has been an evolution	an evolution more in the main refinancing operations than in the long-term refinancing operations. We have had	of course	a very sharp increase in the allocation ratio at the end of the maintenance period. Now it is declining again. We do not have - and we all share this view - we do not have the experience to make a final judgement on that and on whether we should stay on that sort of level. That would be the real problem to be addressed. So we have decided to wait and gain a little more experience before making a …	we think that it could very well be that the allotment ratio will come up again	to a certain point of equilibrium	but it is not possible to make a final judgement.
The specific question being the last one	how to organise the European Commission. There is no role for the ECB in that respect.
There is	of course	only incidental information across ""Euroland"" about the areas in which wage contracts have been concluded. At an earlier stage we already indicated that there were instances where wage settlements seem to have been concluded well in excess of the likely rise in productivity and that itself is one of the risks we see for the future. But it is not enough of a risk to make us concerned about the f…	we would not have lowered the interest rates a few weeks ago.
No	I know that every word I say is being interpreted differently by different people. So I can only emphasise that in my words and in my thinking there is no bias. Yes	there is no bias	and that means none in either direction.
;1;1;14;http://www.ecb.europa.eu/press/pressconf/1999/html/is990506.en.html 1999-06-02;1;Ladies and gentlemen	the Vice-President and I are here today to report on the outcome of today's meetings of the General and Governing Councils of the ECB.
At its meeting today	the Governing Council reviewed	as usual	the main monetary	financial and other economic indicators in line with its monetary policy strategy. Following this discussion	it saw no need to change the interest rates on the ECB's monetary policy instruments. The interest rate on the main refinancing operations thus remains 2.5%. In addition	the interest rate on the marginal lending facility continues to be 3.5% and the interest rate on the deposit facility is maintained at 1.5%. Let me give you some details about our current assessment of the monetary policy stance	and thereby provide explanations for the decisions taken today.
With regard to monetary developments in the euro area	the 12-month growth rate of M3 decreased from 5.2% in March to 4.9% in April. This decline was accounted for mainly by a contraction in deposits with an agreed maturity of up to two years	which in turn may have been connected with some portfolio shifts towards longer-term financial instruments not included in M3. The three-month moving average of the M3 growth rates covering February to April 1999 fell to 5.0% from 5.3% in the previous three-month period covering the first quarter of 1999	thereby moving closer to the reference value of 4½%. Against this background	the Governing Council took the view that current monetary developments are in line with the maintenance of price stability over the medium term.
The Governing Council also took note that the figures for credit growth were revised downwards significantly for early 1999 and that the annual growth rate of total credit declined to 6.4% in April 1999. The annual growth rate of loans to the private sector nonetheless remained relatively high in April 1999	at 8.4%. This suggests that households and firms are at present exploiting the favourable interest rate conditions to finance their consumption and investment plans.
As regards financial indicators	long-term government bond yields in the euro area have increased since the end of April. In our view	this upward movement of long-term bond yields primarily reflected a spillover of developments in the US bond market	where a larger increase was seen. At the same time	there was little indication that developments in euro area bond yields reflected any change in market expectations for inflation in the euro area. Against this background	we have observed a further slight widening of the differential between US and euro area long-term interest rates since end-April. In addition	since short-term interest rates were broadly unchanged in the euro area during May	the euro area yield curve slightly steepened.
Turning to exchange rate developments	the Governing Council noted that from the start of Stage Three to 1 June the euro depreciated by 7.7% when measured in nominal effective terms. Vis-à-vis the US dollar the exchange rate declined from around 1.18 to 1.04 over the same period. The current effective exchange rate leveI broadly corresponds to those observed in summer 1997 and spring 1998. In the view of the Governing Council the majo…	which are expected to diminish over the course of this year and thereafter. The euro is a currency firmly based on internal price stability and therefore has a clear potential for a stronger external value. Since the start of Stage Three of EMU the euro has become the second most important international currency in the world	and the policy of the Eurosystem will safeguard its internal purchasing power	thereby also supporting the international role of the euro. As already mentioned	nominal long-term interest rates are low by any historical standard	reflecting the confidence of global investors in the euro.
Looking at recent developments in the world economy	the risks seem to have become more balanced. Among other factors	this relates to somewhat firmer expectations that the growth of the US economy will remain strong in the near future. In addition	there now seems to be less danger of contagion effects among emerging market economies	given that economic and financial conditions have improved in a number of countries	notably in South-East Asia.
For the euro area	essentially no additional data on real economy indicators have become available since our last meeting. On the basis of currently available data the picture remains unchanged: there was a noticeable slowdown at the end of last year and there is only limited evidence as yet that activity may have seen a turnaround in the course of the first months of 1999. At the same time	when considering the broad outlook for economic developments	the Governing Council today agreed that more favourable conditions for a recovery in the course of 1999 and stronger growth thereafter are in place. For the euro area to better exploit its growth and employment potential	decisive structural measures in other fields of economic policy are urgently needed. In this context	it is crucial that the conditions of the Stability and Growth Pact are strictly adhered to.
With regard to the latest data on the Harmonised Index of Consumer Prices (HICP)	the annual increase for April was 1.1%	up by 0.1 percentage point from the rate of increase in the previous month. As in March	when the overall rate of consumer price increases rose by 0.2 percentage points	the rise in April was caused by increases in energy prices. However	in April	the upward movement in energy prices has been partly offset by developments in prices for other goods and services. Excluding the HICP components for energy and seasonal food	the rate of increase in consumer prices in April was 1.0%	declining from 1.1% in the two previous months.
In conclusion	given recent monetary trends and the development of other indicators	the outlook for price developments remains in line with the objective to maintain price stability. Against this background	the Governing Council decided to maintain the ECB interest rates at the current levels.
In addition	it gives me great pleasure to announce the launch of the ECB's Working Paper Series. The initial publication consists of five papers	the titles of which are listed in a separate press releasethat will be issued to you this afternoon. The papers have been available on the ECB's Web site since noon today.
We are now at your disposal should you have any questions.";0;"Your first question was: ""do I regard it as possible that the exchange rate would reach the level of one to one to the US dollar?"" I will not join in the speculative mood that seems to be vivid around the world. So	I will not comment on any such possibility. The second question was: ""are there differences of view on the decision by the Finance Ministers to slightly amend the conditions for the Stability and Growth Pact for Italy?"" The answer is: there are no differences of view.
I mentioned in my introduction that the economic factor	and I underline that word	was the main explanation. There are	of course	other factors which I did not mention	i.e. the war in Kosovo	which certainly also has a somewhat different impact on the euro than on the US dollar. Now	as far as devaluation is concerned	may I repeat what I said: the euro is a currency which is firmly based on internal price stability and therefore has a clear potential for a stronger external value. I think that should be ""crystal clear"".
Well	the message to the summit in Cologne is clear. That is contained in the statement that I made today and	as far as the particular point is concerned	I would like to point out that the decision of the Ministers of Finance has been on Italy. What we are talking about is that budgetary policy should aim at limiting any slippage from the target of a total deficit of 2% of GDP which	in any event	will stay below 2.4%. So I would like to underline that the emphasis is still on the 2%. The broad economic policy guidelines say that	in any event	it will stay below 2.4%. I would be dishonest if I did not say that this was some loosening compared to earlier intentions or guidelines. It certainly does not run counter to the conditions of the Stability and Growth Pact. But	may I repeat what I have said before elsewhere in public: if this were to become a trend across Europe	then there would be a real reason for concern. That is the reason why the Governing Council today also pleaded for a strict adherence to the criteria of the Stability and Growth Pact.
On the first question	the adherence to the Stability and Growth Pact	I would like to point out that the Stability and Growth Pact prescribes that over the medium term	the government deficits should have disappeared. Budgets should be in equilibrium or even show a small surplus. That target	seen over the medium term	has not been changed in any way in the meantime	not by the Ministers of Finance either. They are still sticking to	luckily	I am inclined to say	to the medium-term target of a balanced budget or a small surplus. In the precise wording of the Finance Ministers' decision	if you refer to Italy	it contains the explicit warning that reaching the objective of 1% of GDP in 2001 could require additional corrective measures on a larger scale than envisaged. So	the objective is still there and I am very happy about that. On the question	""what would you say if one euro was one dollar?""	I would say that one euro is one euro. By that I mean that the crucial thing is that we seem to be achieving our aim	which is to maintain price stability. So the purchasing power of the people of Europe is not being undermined by an inflation rate which would be in excess of our target. I think	that is the main thing. The guarantee that we are trying to give to the people of Europe	and actually are giving	is that there will be no inflation in the sense of a price increase of more than 2%. Actually	we are at 1%. We expect to remain in that neighbourhood in the course of this year	and next year. There may be a slight increase due to temporary factors which are	in particular	the rising energy prices that are working their way through to the price level. That is	by definition	just as much as the decline in inflation was partly due to temporary factors	such as the falling energy prices last year. Now it is a temporary factor that may temporarily lead to somewhat higher inflation	but it is our view that over the medium term - I am looking toward the end of the year 2000 at least - the average rate of inflation will remain relatively low. The maximum we have set for ourselves and for Europe will be well below 2%.
Well	I only saw one of them today. The one I saw seemed to be in a quite happy mood. I am not going to say anything myself about being concerned or not. These very short-term volatile movements in the exchange rate	I am inclined to play them down. As I said in my introductory statement	in the longer run	as I have often said publicly	I have seen more factors pointing towards an appreciation of the euro than that I can see factors pointing to a depreciation of the euro. And so	these temporary developments	like the quite normal occurrence of the cyclical divergence between the United States and Europe	of course have an impact on the relationship between the two currencies. The quite abnormal thing	the Kosovo war	also has an impact on the exchange rate of the euro. Well	that is about what I want to say about it. What I want to emphasise is that	over a longer period	I have full confidence in the actual performance of the euro.
No	we all agreed that we have to make quite an effort to speak with ""one voice"" because the song we are singing does not differ at all	but we sometimes need some repetition to achieve full harmony.
It has always been our view that automatic stabilisers are necessary. To let them play their role	you have to create adequate room for manoeuvre for the deficit to move in reaction to cyclical developments as are taking place. Now	we are not quite sure in the Italian case	and I will not comment further on that specific country	on the extent to which the disappointing growth performance so far is due to cyclical or to structural factors. And it certainly is the case that Italy	due to the composition of its exports	has been harder hit by the crisis in south-east Asia. But that could be qualified as a structural factor in as far as the crisis would have lasting effects. It is true that there is little room as yet for the automatic stabilisers to do their work. Let me say this about it: I derive great comfort from the fact that	also in the case of Italy	the ultimate objectives of the Stability and Growth Pact have remained intact and that is a pledge by the Italian Government also. That has remained intact: to achieve a deficit of no more than 1% in 2001 and to go beyond that thereafter.
That is a difficult question. I think we should keep doing what we are doing. The relevance of what we are doing will become fully clear and transparent once the confidence we have in the future of the euro is rewarded by the facts.
I have received no such invitation.
Let me first answer the procedural question. I am not afraid that our image will suffer through these mishaps. The mishap of four weeks ago is still questionable as to whether it was a mishap. What happened today is simply that I was aware of the fact that it had been agreed to release the statement on interest rates for the next two refinancing tenders at 1:45 p.m. and	actually	the member of the staff who put it on the Web site apparently had his watch set wrongly	so he inadvertently	and I apologise for that	already put it on the Web-site at 1:40 p.m.
All that we can do about this is to give statements	as we have done today	whatever the repercussions in the political arena might be. We have given clear explanations for the movements of the euro/dollar exchange rate and we have said the major economic factor causing that is the cyclical divergence between Europe and the United States. And I think that should be enough.
I do not see that danger at all.
On the first question	you did not see the figures for the ECB. What you saw were the figures of the consolidated statement for the European System of Central Banks	that means the ECB plus the national central banks. Therefore	you cannot attribute the decline of EUR 2.8 billion in reserves to any single one of the twelve institutions included in that consolidated balance sheet. These movements are quite normal; they may have something to do with government purchases of military equipment abroad or whatever things have to be paid. So	there is nothing much further that I can say about that. On the increase in the foreign exchange reserves	I want to recall that the Treaty stipulates that immediately after the establishment of the European Central Bank - literally	that would mean immediately after the first of June last year - the ECB and/or the Commission have to make a proposal to further increase the reserves of the ECB - that is an obligation. Why that obligation? Because at the time the Treaty was drafted it was impossible to determine with any degree of precision what amount of reserves would be optimal for the ECB's purposes. Now	it still is quite difficult to do and	indeed	we have now drafted and agreed on a recommendation to increase the amount of reserves to be turned over to the ECB - a recommendation which has	that is the procedure	to end up in a Regulation adopted by the EU Council. Today	we have agreed on the recommendation which will be sent to the EU Council and which will hopefully be transformed into a Regulation.
I will not comment on interventions. I will comment on interventions when it is necessary to do so	but not today. Regarding the level of reserves	we have recommended to the EU Council	for the time being	to double the amount of reserves	but leaving the question open whether in the future so-called ""further -further -calls"" of reserves could be made. So	we do not have a specific level in mind.
Sorry	I did not get the last question.
First of all	the issue of intervention was discussed only to the extent	if I may disclose something of the meeting	that I asked what should I answer if a journalist asked me ""have there been interventions?"" And the suggestion I got from a colleague was: ""on interventions	we do not speak	unless we regard it as necessary."" So	that deals with the first question. Secondly	on structural measures - well	I am in danger of repeating myself	but we do place all the emphasis on all our policy recommendations. You might say that	to tackle the major problem that Europe has	i.e. the high level of unemployment	given that it is caused only partially and to a minor extent by cyclical factors and to a major extent by insufficient flexibility in the markets for labour	goods and services	call urgently for precise measures that differ from country to country to increase the flexibility of the labour market and to increase the flexibility of the markets for goods and services	e.g. opening hours of shops	etc. That would basically tackle the problem of unemployment. It will also	by implication	be a long drawn-out process.
On interventions: Whatever we discussed in the Governing Council that did not lead to certain decisions	I am not going to tell you. Regarding interest rates	I am not aware of such sharp movements. Given that there has been a relatively sharp increase in long-term interest rates in the United States	that itself has its spill-over effects in Europe	also causing long-term rates in Europe to rise somewhat	which - by itself - is normal. I am satisfied that this has happened only to a limited extent	because it demonstrates that long-term inflationary expectations in Europe have not changed.
The budgetary impact of the Kosovo war has not been discussed. We may have tried to make some rough estimates - while the war is still going on - of what the cost might be. In our estimates	the conclusion is that in no way would they have an impact on achieving the aims of the Stability and Growth Pact. In that way	as it may seem	it is bearable from the budgetary point of view. I do indeed participate in the dialogue with the European Finance Ministers in the context of the Euro -11 and ECOFIN meetings	together with the Vice-President. We do participate in all those dialogues. I simply answered the specific question asked by your German colleague	namely whether I had been invited to participate in the ""Bündnis für Arbeit"" negotiations. And	for that	I have not received a specific invitation and I do not expect to receive one. That is because	and this is quite a crucial point	the Eurosystem has a clear mandate	namely to maintain price stability. That is our mandate	as defined in the Treaty. That mandate does not allow for - let me call it - an ex ante co-ordination of policies	fiscal and monetary and wage policies. Doing that would mean that	in some way or other	the ECB would dilute its original mandate	namely the achievement of price stability.
The main indicators thereof are the recovery we see under way in parts of south-east Asia	in some countries at least; the only real exception being Japan which continues to be a cause of concern. All the other south-east Asian countries seem to be crawling out of the trough. The stabilisation	though to a different extent	we see in Latin America and the continued - may I add	unexpectedly - strong growth in the United States are all factors that make us conclude that the conditions for a recovery are in place. And now	the recovery has to happen and we are convinced it will happen.
It is not something we strive for. But that it has the effect you mentioned cannot be denied. As always	I see no reason whatsoever to disagree with what my esteemed colleague Issing has said.
If we had	I would not tell you	like one of the out-countries has done. That is a matter of tactics. But there is no such intention.
I will come to that judgement after the decision has been taken and not before.
We have had a second exercise in forecasting	together with all the national central banks. We are still in the process of finalising that and we are in the process of placing it in the context of transparency. I will say the same as I always say in the European Parliament: There will come a time when we will also publish forecasts; we are sure of that. But we have to prepare ourselves a little bit better before we can do that. The actual in…
No	I have no such fears	because	on average	as I just implicitly said in the answer to the previous question	our expectations for euro area-wide growth are for a recovery in the course of this year and a further acceleration in the course of 2000	with growth percentages well over two percent. By implication	that means that I do not fear that the performance of the specific countries you mentioned would have a negative contagious effect.
;0;0;23;http://www.ecb.europa.eu/press/pressconf/1999/html/is990602.en.html 1999-07-15;1;Ladies and gentlemen	the Vice-President and I are here today to report on the outcome of today's meeting of the Governing Council of the ECB	which was attended by the EU Council President	Mr. Niinistö	and by Mr. de Silguy	European Commissioner.
The Governing Council reviewed the main monetary	financial and other economic indicators in line with its monetary policy strategy. As a result of its examination it decided not to change the ECB interest rates. The interest rate on the main refinancing operations of the Eurosystem will thus remain 2.5%. In addition	the interest rate on the marginal lending facility will continue to be 3.5% and that on the deposit facility has been kept at 1.5%.
Let me give you some details about our latest assessment of the monetary policy stance and thereby explain the decisions taken today.
With regard to monetary developments in the euro area	the three-month moving average of M3 growth	covering the period from March to May 1999	increased slightly to 5.2%	from 5.1% in the three months up to April. Consequently	M3 growth remained above the reference value of 4½%. The major contribution to the rise in M3 growth in May came from overnight deposits. With the exception of repurchase agreements	marketable securities included in M3 also experienced higher growth.
The annual growth rate of total credit to euro area residents rose in May	from 7.3% in April	to 7.9%. The pick-up in credit growth was visible both in loans and in securitised lending and occurred in respect of credit to both the private sector and the general government. The growth of loans to the private sector rose to 10% in May	stimulated by the further decline in bank lending rates. Taken together with the high pace of growth of the most liquid components of M3	this evidence supports the view that households and firms in the euro area do not currently face liquidity constraints. In the view of the Governing Council	this situation is not seen as threatening price stability at present. However	a reassessment may be appropriate if money and credit growth increase further.
Turning to financial market indicators	we have seen a significant upturn in long-term interest rates in the euro area since the end of May. This development was certainly affected by the continued increase in bond yields in the United States over the same period. More recently	however	domestic factors have probably played a more important role in the determination of domestic bond yields than was previously the case. These factors include financial market perceptions of more evidence pointing to a further strengthening in economic activity in the euro area during the year	accompanied by a modest pick-up in inflation expectations from the low levels seen in recent months. The more positive market sentiment regarding the prospects for euro area output growth has also been reflected in a narrowing over recent weeks of the relatively wide differentials between US and euro area bond yields. Exchange rate developments do not yet reflect these very same factors.
As we have said on earlier occasions	the Governing Council believes that the euro is firmly based on internal price stability and therefore	has the clear potential to achieve a stronger external value. The Governing Council reaffirmed its view at today's meeting that the monetary policy of the Eurosystem will safeguard the euro's internal purchasing power and will thereby support its international value.
The prospects for a more broadly based and sustained recovery in the world economy have become stronger. The outlook has improved further	in particular in relation to expectations of continuously strong growth in the US economy and some tentative indications that the prolonged decline in activity in Japan may have come to a halt. In addition	recent developments in economic and financial indicators for the emerging market economies suggest that a recovery is under way in South-East Asia. Moreover	to the extent that the Kosovo conflict may have had a negative impact on economic sentiment in a number of countries	its end has eliminated a risk to the outlook for economic developments in the euro area. As recent developments in Latin America indicate the outlook has improved only moderately.
With reference to developments in economic activity in the euro area	some important data have been released since our last meeting. Most notably	Eurostat has now started to publish euro area national accounts data which are based more closely on data compiled in accordance with the new ESA 95 methodology. According to these estimates	the quarter-on-quarter rate of real GDP growth increased to 0.5% in the first quarter of this year	compared with 0.3% in the previous quarter. At present there is insufficient experience with regard to the properties of the new ESA 95 data	in particular their susceptibility to revision	and some caution should therefore be exercised when interpreting the most recent developments in real GDP growth. However	further evidence supporting the view that growth will recover in the course of this year is also provided by the recent development of other indicators of economic activity. Following successive declines	the level of industrial production appears to have stabilised in the months up to April. Given the developments in industrial confidence up to June	it would appear that the trough was reached at the end of the first quarter. This points to a turning-point in activity in the industrial sector. At the same time	household sector demand patterns appear to be broadly unchanged	as indicated by a still high level of consumer confidence. Therefore	while the signs of recovery are still modest and are not yet reflected in labour market developments	recent data appear to confirm the outlook for a continued improvement in the course of this year. The Governing Council considers it necessary that other policy areas make a decisive contribution to bolstering confidence in the euro area's growth potential	particularly by means of firm structural reform measures to enhance the sustainability of public finances and the efficiency of labour and product markets.
Looking at the latest developments in consumer prices	the annual rate of increase in the Harmonised Index of Consumer Prices (HICP) fell to 1.0% in May	down from 1.1% in April. While energy prices	which had caused the rise in the overall HICP rate in the previous two months	continued to exert some upward pressure	this was more than offset by movements in other components. A lower rate of increase was recorded in May for both processed and unprocessed food prices and for services prices. Hence the decline in the overall HICP rate was also reflected in the HICP rate excluding the two more volatile components - energy and seasonal food. These developments have to be seen partly in the context of a one-off ba…	the expectation remains that over the next few months the rate of price increases will tend to edge upwards	mainly reflecting the increase in energy prices.
In conclusion	the outlook for the maintenance of price stability in the euro area remains favourable and in line with the Eurosystem's definition of price stability. The Governing Council therefore decided to maintain the prevailing levels of the ECB interest rates. At the same time it noted that the sustained growth of monetary and credit aggregates	the slight improvement in output growth in early 1999	the expectation of a strengthening in economic activity in the course of 1999 and a further acceleration next year all indicate that any upward pressures on prices will have to be monitored very carefully.
Let me now give the floor to the Vice-President to introduce two additional topics we discussed during the Governing Council meeting:
In addition to reviewing the main monetary	financial and other economic indicators	the Governing Council also considered the days on which the TARGET system would be closed in the year 2000.
With regard to the calendar of TARGET operating days for 1999	the ECB announced on 31 March 1999 that the TARGET system would close on 31 December 1999	in addition to Saturdays and Sundays	Christmas Day and New Year's Day.
However	considering the financial and social cost of keeping the TARGET system open on days which are traditionally public holidays (or bank holidays) in most of the euro area	and in view of the indication given by the European banking industry that it would welcome the closing of TARGET on such days	the Governing Council today decided in principle that next year - in addition to Saturdays and Sundays - TARGET will be closed on New Year's Day	Good Friday	Easter Monday	1 May (Labour Day)	Christmas Day and 26 December. In countries where one of these days is not a public holiday	the national central bank will endeavour to close the national RTGS system on the day in question or	when this is not possible	will seek to limit domestic payment activity as much as possible.
You will find further information relating to this decision in the separate press release to be issued today.
Last and certainly not least	it is my great pleasure to announce a very important milestone along the road to the introduction of the euro banknotes. The production of the euro banknotes has begun and	by the end of this month	euro banknote production will be under way in printing works in several euro area countries.
As you will remember	we presented the draft euro banknote designs in December 1996. The designs were subsequently adjusted and refined in order to meet the technical specifications in full. Intensive work then began to convert the detailed designs into the origination material	in other words the final dies	films and plates which enable printing plates to be made.
Production of the pilot series started in September 1998 and was completed a few months ago. The printing of this pilot series involved the production of several million banknotes under normal operating conditions. This was a success and we therefore agreed that the participating national central banks could release their printing orders.
The number of euro banknotes to be printed for the 11 participating Member States before the launch - which will take place exactly 900 days from today - is estimated at 13 billion. To give you an idea of the size of the production process	if the 13 billion euro banknotes were placed end to end	they would stretch to the moon and back twice.
As you may remember	the Governing Council has already decided that the euro banknotes will not bear any national symbols and	therefore	will be totally identical irrespective of where they are produced. The euro banknotes are being produced in accordance with specifications of the very highest standard and they will include a wide range of sophisticated security features.
The ECB has today issued a press release on this matter. A press folder containing	inter alia	TV footage and a brochure on the euro banknotes and coins has also been made available to the media. The brochure is available in all 11 official languages of the European Union.
;1;The last time I expressed myself publicly on the exchange rate	it was precisely before this group	at the press conference on 2 June this year. Now	six weeks later	I can for the first time say something about the exchange rate again and I will not say anything more than that. I am prepared to repeat what I said. We believe that the euro is firmly based on internal price stability and	therefore	has the excellent potential to achieve a stronger	external value. That view was confirmed again by the Governing Council today. The view is that the monetary policy of the Eurosystem will safeguard the euro's internal purchasing power and will thereby support its external value. That is what I had to say	what I have to say about the exchange rate. It is all that I am going to say about it.
Well they have differed in various Member States. In some Member States	measures have been taken to increase the flexibility of the economy in certain respects. But	looking at the euro area as a whole	it is certainly far from sufficient. Many	many more structural measures have to be taken in most	if not all	of the euro area Member States.
What I have said is that we do not see price stability as being threatened at present. But	if money and credit growth increases further	a re-assessment may be appropriate. You could interpret that	not as a bias	but as a bias gradually creeping into our considerations. We did not explicitly discuss investors' confidence in the euro	but we did	very explicitly	discuss the development of the euro	which includes	of course	an assessment of investors' confidence. As our answer	we expressed our strong belief that the success of our policy to maintain price stability would	over time	underline and underscore the inherent strength of the euro.
It is the same.
and I added ""morecredit growth"".
No	that is not a problem. But it requires a careful assessment and judgement about what is actually happening and going on - also in the monetary world. And that is	under the new circumstances	somewhat more difficult than it used to be in the past before the euro was created.
That was a very long question	I will ask Mr. Noyer to answer the second part. But	as far as the first part is concerned	the key word was ""confidence"" and another key expression was ""our interest rate decision of 8 April"". All I can say is that circumstances may change and I have already answered the question about the bias	using the word ""creeping in"". We do not in any way regret our decision of 8 April. We believe that this was an appropriate decision at the appropriate moment and	of course	the effects of monetary policy decisions will become evident only with a very long time lag. In the meantime	what we do want is to maintain the climate of stability	of stability-oriented policies	as perceived by the public - and as it must be perceived by the public.
On the second question. I suppose that you make reference to a report that was issued by a working group of an economic institute	a kind of a think-tank	even if it has an official name - Commission General de Plan. In fact	today it works like any economic institute undertaking research. That report did contain the remark you are referring to and this has been firmly denied by the French Government	very officially	and several times by the Finance Minister and the Prime Minister of France. For us	there is no such indication at all	as you have said.
Christian	you went to the ECOFIN. Can you give a report on individual criteria?
No	unfortunately	I cannot give any report. I think reference is made to a report that had traditionally been made by the European Monetary Institute during the time of the preparation of all the decisions on which countries would join the euro area from the beginning. That report was taking care of all criteria. The ECB has simply continued this practice. Not because there is any possible consequence	but because we have the technical knowledge and habit of doing this with the help of all the national central banks of the Eurosystem. It might be helpful for governments to have a number of technical analyses in looking at their own fiscal stances. It does not look at all at the short term	of course. It looks more at the medium term and at the risks that may arise if a number of improvements are not pursued and if there are adverse developments in the medium or long term in	for instance	the real economy. But	to take the most obvious example: if the governments were all sticking to exactly 3% and then	in the case of a future recession	it would obviously be extremely difficult for governments to not breach the 3%. So	we say in that case there is a strong reason why sticking to the Stability and Growth Pact will give you the room for manoeuvre. That is the global assessment. But it does not point to any risk of such a development in the short term. First	because progress has been made	and second	because economic developments are going to look better	as the President has explained. So it cannot be concluded from this that there is a risk in the foreseeable future. In the analysis that we have done many times	and that has been very clear to all of you	either from the Monthly Bulletins or from other publications	we have repeatedly said that an actual implementation of the Stability and Growth Pact	and of the programmes that all countries have designed for themselves	are very important as a safeguard against any kind of downward trend in the future. It does not mean that we foresee that there will be any slowdown of economic growth in the foreseeable future. So there is no immediate implication for one country or another.
Well	there is an analysis of all countries - yes. But it is not pointing at a specific risk of a breach in specific countries. For all countries	it analyses the strengths and weaknesses in the fiscal consolidation process which	of course	are different - the balance is different from one country to the other. But it is not pointing at certain countries in saying that there is a special risk of breaching the 3%. This is not the objective of the analysis. It is more to give analytical help to countries to better shape their process of fiscal consolidation.
And to add one sentence	as I told you	the meeting today was attended by the President of the ECOFIN Council	Mr. Niinistö	and - I must say to our great satisfaction - he reported that the ECOFIN Council had at its last meeting unanimously endorsed its commitment to the Stability and Growth Pact	and we were very pleased with that. As far as the 50 billion euro in foreign reserves are concerned	I do not think that they have already been turned over. And it is not that important either	because all foreign exchange reserves already come under the management of the ECB	whether they are in the hand of or still in the coffers of the national central banks. The third question on the appearance of the banknotes: don't read to much in that. Essentially	nothing has changed. To give you one example why the banknotes - when they are issued - will look slightly different from those that were published as illustrations some time ago: in those that have been published	there was a fake signature. Ultimately	there will be my signature - that is the difference! And another difference	to mention another example	is that the banknotes also bear the word ""EURO"" in Greek letters. In the ultimate series the word ""EURO"" will still be there in Greek letters	but it will be somewhat shadier than in those published earlier.
It was not discussed today. It will be discussed in the coming months. Whether the system will change is still open.
Yes	we do intend to be as open and transparent as we possibly can. And	as your colleague had already concluded from the Monthly Bulletin	there might have been some slight change in tone that was confirmed today in my statement	and we will monitor the developments in the months to come very carefully.
The first question: actually	the material was not stolen near Paris	as far as I know	but nobody knows where it disappeared. Somewhere in the air probably. It was a cross-border transfer. But the real answer is that it has not been found	but it could not have been used	because it was not final. The stolen material is of no use at all. We have changed the features to have something that is absolutely safe.
I can take the second question. Is it a problem: no. When there are 10 printing works producing these banknotes	it is monitored very	very carefully that they are identical across the 10 printing works involved. I might add that the start of production yesterday was a total success in all printing works.
That is correct.
The answer is ""no"". We will not reveal at this time specifics of the extensive safety features which have been incorporated into the new banknotes	but we will start an extensive information campaign well before the actual issuance of the banknotes to make the public and the experts	the cashiers at banks and in the retail sector	very familiar with the safety features	as they have been incorporated.
The short-term interest rates have hardly moved over the past six weeks. The three-month interest rates were at 2.6% and	in the last few days	they have moved up to 2.7%. So	that is not a cause for concern. At the long end of the yield curve there has been a significant move to an average yield for government paper of now 4.9%	which is one of the factors I have discussed in my introductory statement. It is not a cause of concern which would	in our opinion	threaten price stability. But this has to be monitored very closely.
We continuously assess that and we then come to the same conclusions that you had formulated so adequately in the article you published yesterday.
Well	that is an unrealistic prospect. We do agree - both politicians and the ECB - that it is important to speak with one voice	even if we do it through many mouths.
;1;1;17;http://www.ecb.europa.eu/press/pressconf/1999/html/is990715.en.html 1999-09-09;1;Ladies and gentlemen	the Vice-President and I are here today to report on the outcome of today's meetings of the General Council and the Governing Council of the ECB	which were attended by Mr. de Silguy	European Commissioner.
The Governing Council reviewed the outlook for price developments and the risks to price stability in the euro area	in line with its monetary policy strategy. As a result	the Governing Council decided not to change the prevailing ECB interest rates. The interest rate on the main refinancing operations of the Eurosystem will thus remain 2.5%. In addition	the interest rate on the marginal lending facility will continue to be 3.5% and that on the deposit facility has been kept at 1.5%.
Let me give you some details about our review of the latest information on monetary	financial and other economic developments	as well as about our latest assessment of the monetary policy stance and thereby explain the decisions taken today.
With regard to monetary developments in the euro area	the 12-month growth rate of the broad monetary aggregate M3 increased from 5.3% in June to 5.6% in July 1999. The latest three-month average of M3 growth	covering the period from May to July 1999	rose to 5.4%	compared with 5.3% in the previous three-month period from April to June 1999. Overall	the annual rate of growth of M3 has been moving away from the reference value of 4½% since the start of the year. This upward movement may be explained to a large extent by the very low opportunity costs of holding monetary assets	especially the most liquid components	but perhaps also by the gradually improving economic conditions in the euro area. At the same time	the annual growth rate of credit to the private sector remained high	even though it declined by 0.5 percentage point in July	to 10.4%.
The monetary policy strategy of the Eurosystem assigns a prominent role to the behaviour of M3. Accordingly	recent monetary developments merit close attention. At the same time	taking into account the fact that we are still in a very early phase of Monetary Union and that figures for broad money growth have been subject to some revisions in recent months	shorter-term monetary developments need to be interpreted with caution.
Concerning financial market indicators	the upturn in long-term interest rates in the euro area seen since early May continued in August and early September. Domestic factors seem to have played a dominant role	as indicated by the fact that differentials between US and euro area bond yields have narrowed further. In particular	market participants appear to be increasingly optimistic about the prospects for economic activity in the euro area. At the same time	expectations for inflation	as reflected by	inter alia	the signs emanating from index-linked bonds issued in the euro area	tend to indicate that markets still expect an evolution of consumer prices	which will remain compatible with price stability.
Developments in the world economy continue to show signs of improvement. Growth in the US economy continues and some positive economic signals have been recorded for Japan. While the outlook for stronger growth in the global economy is also supported by recent developments in other regions	notably South-East Asia	some risks remain	primarily in relation to the strength of the recovery in Latin America.
As regards economic activity in the euro area	industrial production data up to June point to a further improvement in output growth in the second quarter of this year	as has already been indicated by various survey data. Moreover	available evidence in terms of retail sales data and consumer confidence	while somewhat more mixed	suggest broadly sustained consumption growth. These developments are consistent with recently published forecasts	which foresee an upturn in economic growth in the course of this year. The downside risks pertaining to these projections have tended to recede and real GDP growth might eventually turn out to be somewhat higher than currently forecast.
As generally expected	consumer price increases	as measured by the Harmonised Index of Consumer Prices (HICP)	picked up in July	with the annual rate of change rising from 0.9% in June to 1.1% in July. This effectively reversed the downward movement in the overall HICP rate	which had been evident since April 1999. While prices for unprocessed food declined further in July	this downward effect on the overall HICP rate was more than offset by a stronger increase in energy prices	resulting from a continued rise in oil prices. We expect consumer price increases to rise somewhat further from their July levels	mainly as a consequence of higher oil prices. However	at this stage we also expect this further increase to level out below the ceiling we have defined as being compatible with price stability over the medium term.
In conclusion	the prospects for a sustained economic upturn in the euro area are good	as are the chances of continued price stability. However	we remain vigilant taking into account the upward risks to price stability. In particular	with a view to conducting a thorough assessment of the risks to price stability in the medium term	the increase in monetary growth over recent months and the high growth rate of credit to the private sector need to be monitored very carefully. In addition	the short-term upward pressure on consumer prices	which stems from the increase in oil prices over recent months and the lagged pass-through of developments in the exchange rate	have to be taken into account. If accompanied by continued wage moderation	these factors alone should not be expected to threaten the current outlook for price stability. Accordingly	the results of the wage bargaining round for the year 2000 will play a particularly important role for the further assessment of price developments in the euro area.
The only way to prolong a non-inflationary recovery	and hence to substantially re-absorb the still very high unemployment	is for all responsible parties to act decisively	in the near term	to increase flexibility in the labour	product and service markets. This would also be the best way to allow the economy to take full advantage from the present stance of monetary policy.
Taking all this information into account	the Governing Council decided to maintain the prevailing ECB interest rates. In addition	it stressed that low inflation and therefore low interest rates should encourage higher investment	helping to prevent the emergence of capacity constraints during economic expansion. At the same time	the expected improvement in economic activity offers greater opportunities to cut fiscal deficits further and to enhance structural reforms. Indeed	the creation of this virtuous circle depends on all policy-makers playing their part.
Let me now give the floor to the Vice-President to introduce three additional topics	which we discussed during our meetings.
In addition to reviewing the main monetary	financial and other economic indicators	we discussed issues relating to the transition to the Year 2000.
We are now approaching the final phase of testing activities in connection with preparatory work for the Century Date Change. On 25 September 1999 the ECB and the EU national central banks will conduct a demonstration of the TARGET Year 2000 compliance in which - according to current information - several hundred EU credit institutions will participate. Prior to this	the ECB and the national central banks have already successfully tested their TARGET components first at the national level	and thereafter in cross-border tests. To a large extent credit institutions have already taken part in these tests.
In parallel	as announced a few weeks ago	on 29 June 1999 the ECB together with the national central banks successfully completed the bilateral testing of the ESCB applications that are necessary for the conduct of monetary policy operations. The testing exercise	together with the parallel remedial actions	has proved that these systems are Year 2000 compliant.
You may recall that on 15 July 1999 we decided to close TARGET on 31 December 1999	in order to smooth the transition not only for the ESCB institutions	but also for the other financial institutions. This day can thus be kept free for end-of-year operations and for making full back-ups of the relevant systems.
In the area of TARGET	as well as in the area of monetary policy implementation and liquidity management	we are also reviewing our contingency procedures to minimise any potential Year 2000-related impact. It is worth noting that general contingency procedures had already been put in place shortly before the launch of the euro.
In addition	we will use an efficient communication infrastructure between the ECB and the national central banks to monitor developments over the Year 2000 transition period. The ECB will also share information with the Joint Year 2000 Council and will thereby extend its monitoring capabilities beyond the Eurosystem to a global perspective.
As far as our monetary policy framework is concerned	we are convinced that it is flexible enough and has built-in mechanisms designed to deal with any level of liquidity demand that might arise in the euro markets. Indeed	should any adaptation be advisable	this would be of limited importance and consistent with the overall set-up. We have analysed different scenarios and have come to the conclusion that the Eurosystem will be in a position to cope with any potential increase in the demand for liquidity. The stock of banknotes held by national central banks is sufficient to allow for a considerable additional demand for banknotes in circulation and …
We are therefore confident that the Eurosystem will continue its operations smoothly on 3 January 2000 after the Century Date Change.
We also reviewed cross-border retail payment services	which are essential for the smooth functioning of the Single Market. We believe that citizens and businesses can only benefit fully from the fundamental principles of the free movement of goods	services	capital and people if they are also able to transfer money as rapidly	reliably and cheaply from one part of the European Union to another	as is now the case within each Member State. Despite the introduction of the euro	however	there is still a clear gap between the service levels of domestic and cross-border retail payment systems in terms of quality	efficiency and pricing. The substantial disparities between domestic and cross-border services ought now to be reduced	and should ultimately disappear. In order to encourage the development of cross-border payment systems enabling the public to benefit more fully from the single currency	the Eurosystem has drawn up a set of objectives for cross-border retail payments in the euro area. These will be detailed in a separate press release which will be issued in the coming days. The Eurosystem calls on the banking and payment service industry to fulfil these objectives by 1 January 2002 at the latest.
Finally	I would like to inform you that we also discussed issues related to fraud prevention. I would like to emphasise that the ECB shares the concerns of the European Parliament	the EU Council and the Commission about the protection of the Communities' financial interests against fraud and other detrimental activities. Consequently	for the sake of transparency	efficiency and accountability	the Governing Council decided to establish an external Supervisory Committee to enforce an Anti-Fraud Scheme at the ECB. This Committee will establish a co-operative relationship with the European Anti-Fraud Office (OLAF).
We are now at your disposal	should you have any questions.";1;"We will see if there is a specific demand for liquidity that is clearly related to this period	that will probably show up in the last weeks of this year and the very beginning of next year. If this is the case	we will of course have to take due account of that in terms of disturbances in the monetary indicators. But that can be taken into account within the framework of our instruments and analysis. So	of course	if there is a special disturbance	we will have to take that into account and make an assessment excluding the exceptional factor that would then have arisen. But that is not a big problem in theory	in terms of the policy indicators. But you will remember that	when we made the choice of the monetary policy strategy last year	and we made the choice of the reference value	one of the explanations for calling that a reference value was that we were cautious for many reasons. One of the reasons was that there might have been a special shock related to the introduction of the euro. I would say the same sort of caution must be exercised with the Year 2000. There might be a shock	at least in the statistical series	and we must	of course	be prepared to deal with it. However	we have the technical capacities - we think so - to make the distinction between the trends that are behind that and any event or statistical move that would be clearly linked to a very transitional Year 2000-related shock.
Well	my opinion is very brief	can be very briefly formulated: our decisions today	again and as always	were based on a euro area-wide analysis of economic and financial developments - and nothing else. And	as regards the development of M3	I can only repeat what has just been said by the Vice-President and what was said in reply to the first question we had. We have to deal with monetary figures in a structurally changed environment	monetary figures which are only of a very recent nature	and we have to interpret them with extreme caution.
First	on the bias. It's creeping and it remains creeping - but at snail's pace	you might say. The bias was introduced by me in reply to a question.
Oh	it continues to creep. And on the forecast. If you compare the forecast we had	with those of most of the international institutions as well as those of national forecasting bureaus	we have forecasts of some 80 institutions	which we regularly consult. Back in April	the general forecast was that growth this year would be in the order of 2%	that next year it would be in the order	generally speaking	of 2½%	of 2½%. We now distinctly feel that both these forecasts will be surpassed in reality. For this year	we now expect an outcome higher than we and everybody else expected in April	and the same holds true for next year. So we are distinctly	I might confirm this	more optimistic now on the outlook of the development of the real economy	both for this year and for next year	than we were three months ago.
Now	before that discussion takes place and before I answer that question	I would rather have the discussion first in Turku	in which I will make my contribution	together with Mr Noyer. And then	afterwards	we can report on what role we see for the ECB. I want to emphasise that we	the ECB	will be a full participant in the broad macroeconomic dialogue that was decided upon at the Cologne Summit.
Well	the message you might want to repeat is what I said in my Introductory Statement	namely to continue on the road to increasing flexibility in the labour	product and service markets	to take measures especially in a period when the economy and the economic outlook are brighter than we had foreseen earlier. It seems to be a golden opportunity to take further measures both in the sphere of reducing the fiscal deficits and in the sphere of structural measures to increase the flexibility of markets. And that is the message I give here today	via you	and I will also give it directly in Turku.
I will not be tempted to indicate any specific level which is good. I publicly declare that the level at which the euro is trading now and has already been trading for 5 or 6 weeks is	to my mind	an understandable level.
I am not reacting to anybody's remarks in this area and you will have noted that the word ""exchange rate"" did not appear in today's statement. And I might add that this was deliberate.
Well	the answer is: No	we did not discuss it.
I did not indicate a specific date when it will be discussed. It will undoubtedly be discussed at one of the forthcoming meetings	but what the result of that discussion will be	I cannot predict.
Well	the answer is that we	like the Deutsche Bank	are studying and assessing the impact of developments of M3 on inflation in the medium term. And the monetary aggregate	as you know	is an important reference value underlying our policy decisions. But	at the same time - and here I come back to the first question asked - we are still at a very early stage. And it is not sure to what extent the structural and cultural shock of the introduction of the euro may itself have changed behaviour and relationships of investors and consumers across the euro area. So we have to deal with it very	very carefully and we do not yet have long enough time series for the new situation to come up with conclusions which are very similar to the conclusions that	for example	the study of the Deutsche Bank came up with on the basis of a time series extending over 40 years or so.
I would like to point out that the structure of the economy	especially the financial structure	and	for example	the ownership of equity and the dispersion amongst the public at large in the United States is very different from that in Europe. The general phenomenon	which the IMF pointed to	is whether asset price inflation is going on. And asset price inflation in the United States	in the first instance	expresses itself in terms of the development of the prices for equity. In Europe this phenomenon is related far more to developments in the area of real estate. Now there are some pockets of the euro area where we see a hefty development of real estate prices	but certainly not euro area-wide. Certainly not enough to give us cause for concern	but we try to monitor it as closely as we can.
No	I cannot. We did not even consider the issue in the Governing Council today. We have the instrument available	in principle	to switch to a variable rate tender if we were to deem that necessary. But	from our decisions today	you can derive that we do not deem it necessary at short notice.
We do think	I do think	with many others	that money matters and that the developments in the monetary aggregates do have an impact over time	with a long lag	on the rate of inflation. The transmission mechanism as such is somewhat in the dark	I admit. But money matters. We understand that	and that is why we also take it as an important reference value. But only as a reference value to guide us in our policy decisions. And it has nothing to do with hawks and doves.
Of course	I cannot answer that question because - and I keep on coming back to it - we have to interpret the movements in M3 in a totally new environment and with totally new time series with great caution. So it would be very irresponsible if I even tried to begin to answer your question.
We explicitly base our monetary policy decisions on - what we have publicly said - a medium-term outlook. We are not moved by the day-to-day fluctuations in economic variables as we see them	as I also indicated in my statement. We tend to attach greater importance to three-month moving figures than to the volatility of one-month figures	or even daily figures. So	from that you might derive that we are indeed not inclined to try to fine-tune the economy with monetary policy	or to give fine-tuning answers to short-term developments. So	in that aspect	you might say that we are somewhat less activist than some other central banks in the world tend to be.
It is a little bit more complicated than that. I apologise that we are not able to provide for a detailed explanation of the initiative today. What we would like to do is to ensure that the necessary structural measures within the banking system	to a certain extent also between the national central banks of the Eurosystem and the banking system	are taken so as to lower the costs	but also to increase the efficiency of the system	to increase the speed of payments and so on. It is not intended to fix the final costs and the financial relations between customers and banks - we think that it is the market that must provide for that - but to ensure that a maximum of efficiency and flexibility as well as competition between banks on that very issue does exist or is improved. So we will give details on that. We are not going to…	but to ensure that all the banks take the necessary steps to progressively provide for the same sort of service in terms of availability	quickness of delivery of payments and costs between countries that they are performing internally today. That it is the objective.
They will not.
No	we have not said that we can deal with any liquidity crisis	as you formulated it. We can deal with an increased demand for liquidity that may arise. We do not think that the public at large should be worried at all	but we cannot help it if the public at large is worried and thus asked for greater liquidity. In that case	we can	through the banks and directly	handle any increased demand for liquidity that might arise.
I do not think that interest rate policies would have an impact on the effects or the anticipated effects of the century date change.
No	just to build on what the President has said. You must bear in mind that there are two differences between the situation	let us say	in the United States - I am just taking this as an example	and could be any other large economy - and in Europe. The two differences are: first	concerning the banknotes: because the NCBs are now printing euro banknotes	they have accumulated a stock of national banknotes to cover the period between now and the Year 2000. So we actually have far more banknotes in the vaults than central banks would normally have. These stocks enable us to provide for liquidity in banknotes to a much larger extent than normal	so that	in practice	everything is as if we had prepared for a special event. But the event we have been preparing for was	of course	different. But it can also be used for that purpose. The second difference: in our monetary policy implementation framework there is a facility that does not exist in most of the other monetary policy frameworks around the world	which is what we call the marginal lending facility. Through the marginal lending facility	if there are unexpected needs	on a given day or at a given time of day	from the banking system that have not been covered through tenders	all the banks may immediately come to the Eurosystem and take all the liquidity they need. I mean	there is no ceiling to that. They can take everything they need whenever they need it	that is on 31 December or 30 December	that is no problem. The only question mark was: is there enough collateral? As you know very well	looking at the tenders	the amount of collateral is far	far higher than that which is actually used both for payment systems and for monetary policy operations. So	they could increase their liquidity value on any given day by a very high factor. So	these specific features are the fundamental reason why we say that there is no problem with liquidity. And	having said that	you can also see that it is not related to the interest rate policy conducted	because the marginal lending facility works whatever the interest rate for this facility may be. The cost for 24 hours	or even a few days	is really of minor importance.
He was here	I can confirm that. He was already here yesterday afternoon	so that we already discussed it yesterday afternoon. And it had no impact on our decisions today.
;1;1;22;http://www.ecb.europa.eu/press/pressconf/1999/html/is990909.en.html 1999-10-07;1;Ladies and gentlemen
the Vice-President and I are here today to report on the outcome of today's meetings of the Governing Council of the ECB	which was attended by the European Commissioner	Mr. Solbes Mira.
The outcome of today's discussion was that the Governing Council has decided to leave the prevailing ECB interest rates unchanged. The interest rate on the main refinancing operations of the Eurosystem will thus remain 2.5%. In addition	the interest rate on the marginal lending facility will continue to be 3.5% and that on the deposit facility has been kept at 1.5%.
The Governing Council conducted an intensive discussion of the current monetary policy stance in which it was concluded that the balance of risks to price stability remains on an upward trend.
With regard to monetary developments in the euro area	the three-month average of the 12-month growth rates of M3 for the period June to August 1999 increased to 5.6%	from 5.5% in the three-month period ending in July 1999. While a good deal of caution is required when interpreting short-term monetary developments	it should be noted that the 12-month growth rate of M3 has displayed an upward trend during 1999. The high growth of M3 seems to be related to the low level of opportunity costs of holding monetary assets	particularly the most liquid components. Furthermore	the gradual improvement in the real economic situation may have fostered the expansion of M3.
Credit to the private sector also continued to expand at a fast rate in August 1999	namely 10.7%. Since the start of Stage Three credit to the private sector has been expanding at rates of around 10%. Developments in credit growth in August tend to confirm that the demand for loans remains strong	supported by low bank lending rates	indicating that euro area residents do not face borrowing constraints.
On balance	the Governing Council believes that monetary conditions	especially the sustained growth of M3 in excess of the reference value	signal a rather generous liquidity situation in the euro area.
Long-term nominal interest rates in the euro area continued to increase in September. While it is likely that this increase is related to expectations of a recovery of activity in the euro area	expectations of increasing inflationary pressure may also play a role.
The more favourable expectations for economic development in the euro area are partly connected with a further improved outlook for the world economy	as is also reflected in the recent upward revision of the forecast for world growth by the IMF. The growth of the US economy continues to be strong	and in Japan economic indicators are now more clearly pointing towards an improvement in economic activity. In addition	in some Asian countries the recovery in growth appears to be taking place somewhat earlier than expected. Notwithstanding individual downside risks in the countries I have just mentioned and a more general uncertainty regarding the recovery in Latin America	the world economy seems to be set for higher growth.
As regards economic activity in the euro area	some important data have been released since we last met. A first estimate by Eurostat for real GDP growth in the second quarter of 1999 points to slightly lower quarter-on-quarter growth compared with the first quarter of this year. However	these data do not appear to impinge on the view that there is an upturn in growth in the course of this year. In fact	industrial production data for the period up to July confirm the gradual improvement of recent months	and various survey data suggest that there was a further strengthening of output growth in the industrial sector over the summer months. Evidence for the consumer sector continues to point to broadly robust consumption growth. The outlook for a continuing improvement in overall activity therefore remains favourable.
In line with our expectations	the annual rate of change in the Harmonised Index of Consumer Prices (HICP) saw a further rise in August 1999 to 1.2%	up from 1.1% a month earlier. This upward movement was mainly caused by the ongoing increase in oil prices. Some counterweight came from a decline in unprocessed food prices and from a lower rate of increase in services prices. Largely reflecting this development in services prices	the HICP rate excluding more volatile components - namely energy and seasonal food - declined to 0.9% in August	having risen to 1.0% in July. Oil prices continued to increase further in September and	given the relatively short time of pass-through to consumer prices	expectations of further increases in the overall HICP rate in the coming months have become firmer.
In conclusion	monetary and credit developments indicate that continuous close attention must be given to upward risks to price stability. In the light of the medium-term orientation of the Eurosystem's monetary policy	the rising trend of M3 growth calls for great vigilance on the part of monetary policy. The recent increase in oil prices will continue to impose additional upward pressure on the HICP. Seen in isolation	the increase in energy prices should have only a temporary effect upon consumer price increases	but it is essential that this effect does not trigger wage claims which prove incompatible with price stability in the medium term.
Against the background of the medium-term outlook for a sustained acceleration in economic activity	decisive structural reform is warranted in order to prevent early upward pressure on prices. In fact	the Governing Council sees a strong case for enhancing structural reform in labour and product markets. The anticipation of an expected cyclical improvement should not lead to a weakening of efforts in this regard	but rather it should be used as a welcome opportunity to make convincing progress. This	together with continued wage moderation and fiscal adjustment in line with the Stability and Growth Pact	would greatly facilitate the monetary policy task of maintaining price stability in an environment of stronger growth.
Let me now give the floor to the Vice-President to introduce three additional topics which we discussed during our meeting:
In addition to reviewing the main monetary	financial and other economic indicators	the Governing Council formally adopted the Decision of the ECB on fraud prevention	according to which an independent Anti-Fraud Committee will be established to enforce an anti-fraud scheme within the ECB. The Committee will be composed of three independent persons of recognised standing and professional experience in the fields of central banking	justice and policing. Within the ECB	the Directorate Internal Audit is entrusted with the task of conducting all investigations relating to fraud prevention and detection. For the purpose of combating fraud	the Director of Internal Audit will report to the Anti-Fraud Committee. A co-operative relationship will be established with the European Anti-Fraud Office (OLAF).
As I already emphasised at the last press conference	the ECB shares the concerns of the European Parliament	the EU Council and the European Commission about the need to combat fraud and other activities detrimental to the financial interests of the Communities and the ECB. You will find further information relating to this Decision in the separate press release which has been issued today.
I should also like to mention that the Governing Council had a preliminary discussion on EU accession countries.
The accession of new members to the European Union is an area of development in which the Eurosystem will be increasingly involved. As you are well aware	12 countries are official candidates for membership and negotiations have already started with a ""first wave"" of six countries. The negotiations with these countries are intensifying and the chapters on Economic and Monetary Union and on Free Movement of Capital have been opened this autumn.
Against this background	the Governing Council has already considered a number of issues related to EU enlargement in areas of relevance to the Eurosystem. Furthermore	the Governing Council has decided to organise a high-level seminar between the Eurosystem and the central banks of the 12 accession countries to be held in Helsinki on 10-12 November 1999. Following a number of bilateral contacts which the ECB has already had this year	the meeting in Helsinki will be attended by the governors of the central banks of the accession countries. It will provide the opportunity to strengthen the working relationships between the Eurosystem and the central banks of accession countries and to deepen the dialogue between the two sides.
Finally	the Governing Council approved 21 additional links established between securities settlement systems which can be used for the transfer of foreign collateral in the Eurosystem's monetary policy and intraday credit operations. With the approval of these links	the number of links which are currently eligible to be used by the Eurosystem increased from 26 to 47. You will find further information relating to this decision in the separate press release which has been issued today.
We are now at your disposal	should you have any questions.
;1;We are of the opinion	as we found today	that we have already sensed in the euro area	effectively for more than a year	a rather accommodative stance of monetary policy. And we did come to the conclusion that it has served its purpose. It has contributed to a resumption of growth in a climate of price stability. So now	we are indeed assessing whether this period of an accommodative monetary policy stance has lasted long enough. But what we do need is some more evidence to make our conclusions very firm	which will lead us to further action.
The discussion in the Governing Council was indeed very intense	very thorough	but not at all controversial. And we reached the conclusions	as I just read them to you	in great harmony. Now	as far as the pre-emptive nature of any strikes - if any - are concerned	I do want to emphasise	again	that it is not the inclination of the ECB to play a very activist role in trying to fine-tune the economy. On the other hand	any measures taken	whenever they are taken	will always have to be and will be timely.
Well	it was not discussed as such at today's meeting. But what we do consider is that this deregulation	liberalisation and increasing competition in itself might be a process which is rather long-term in character - because it is ongoing.
Let me repeat the words I used earlier. The discussion was very intense and was conducted	and ended	in great harmony.
it keeps on creeping.
I am not good at measuring velocities	but - it is still there.
What we were trying to communicate was that we wanted to maintain the tone that we had set in the press conference on 15 July.
Well	we need not only a closer look	but also more data on the developments which I described earlier. On monetary developments	growth of M3	we will have new data by the end of this month	as well as new data on actual price developments and the entire broad range of indicators we look at. So	let me say this	the bias we discussed earlier is still there in full force. But before taking action we need more conclusive evidence confirming our preliminary assessment.
Those that I read in the Introductory Statement.
I am not going to disclose the individual members' behaviour. I am going to repeat that the discussion was conducted	and ended	in great harmony. We do not use the word ""bias"". That was put into our mouths by someone else. But we did not deny that the tendency was there. Neither do we deny that now. What we mean with what you call ""bias"": I hope that I have clearly described that we have seen monetary developments - already for nine months now - as going in the same direction. We see a slow	although not unexpected	increase in the rate of inflation. At the same time	we see the resumption of growth occurring in the euro area. We see ourselves confirmed in our expectation that this acceleration of growth will continue into the next year and throughout the next year. At the same time	we conclude that	as I said earlier	we have now already had a truly accommodative monetary policy stance over	effectively	more than a year. And we are now turning our mind in our medium-term outlook to the future	realising that we have to adopt and to have a monetary policy stance which is conducive to sustainable non-inflationary growth	which is somewhat different from the accommodative stance we had in a period when we saw output slowing and inflationary expectations or tendencies even going in a downward direction.
I can't say when - I can say	of course: ""when the time is right"". That would be the right time. But what we do see - as far as inflation is concerned	insofar as we pay attention to current developments - is that inflation is slowly creeping up	but - and not unexpectedly - due almost exclusively to the increase in oil prices which is working its way through into consumer prices and which will presumably continue to work its way through. At the same time	our expectation is that this will continue for a few months	but that it will then flatten out. But we also see signs that it might accelerate somewhat further	but we need further evidence to confirm this. And especially - what I warned against - if a fear	which is there	were to become true that the current rate of increase in inflation would spill over into second-round effects	if we were to see signs of that	that would increase our anxiety	to say the least.
We do see that the Y2K phenomenon has some impact on future interest rates	we see that as a once-and-for-all impact. As to the problem of Y2K as such	we think and we have published that we have it well under control. Especially in the payment systems area	we have - as you know - conducted extensive tests together with hundreds of private sector financial institutions which have	on the whole	proven that the financial sector	including the central banks	is well prepared for the changeover to the new millenium.
The answer to the second question is ""no"". The answer to the first question is somewhat more complicated. You have to realise that the statement by the fifteen participating central banks implied that they would limit their annual sales of gold to an amount of approximately 400 tonnes per year and to an amount not exceeding 2	000 tonnes over the next five years. There are many plans	decided or planned by some central banks. But the statement was intended to give some certainty	or to take away uncertainty - let me put it that way - in the gold market for five years and then we will review it. And we will probably review it sometime ahead of the end of the five-year period. As far as your question on compensation is concerned	I would say that that is not on the agenda	given the fact that we know precisely what the UK Government intends to do	which are sales far below the 400 tonnes per year	and they have announced the amounts and the time schedule precisely. We know	preliminarily	what the Swiss authorities intend to do	but I would like to emphasise that the Swiss have never announced either when they would start or when they would end. So there is no time schedule there.
Well	we do not know that yet. If there are any distortions	we would only be able to draw conclusions from them after they are known.
I am not afraid of them	no.
In today's decision? To no extent - neither large nor small.
Well	the exchange rate has behaved	let me say	quite normally over the past	let's say	four weeks	since we last met here. It has gradually strengthened somewhat	to a level - as it was this morning at 1 o'clock - of about USD 1.0710. Then we announced our interest rate decisions and the exchange rate dropped to USD 1.0660 within five minutes and ten minutes later it was back at USD 1.0710. So	on the whole	the movement has not given rise to any unrest or concern.
Do you or do I have to answer that question? You could do that. But I can simply say that what I have said was exactly along the lines that have been developed in this room in July and September	and nothing more. Perhaps you want to add something because you have also been quoted. I have seen that your remarks	Christian	which you made in French	seemed suddenly through the translation to adopt quite another meaning and that was a phenomenon which we have to deal with and to cope with. But there it was purely translation which gave another interpretation to the remarks than that given in the original language.
Very specifically	in the English translation in the Parliament the translators used the word ""probable"" in a certain context	whereas the word ""probable"" did not appear in the French text.
In the translation it was stronger	yes.
But the problem - if I answer this question - is that I have to answer it every time	which I do not want to do	but - for this time - I will make an exception. There was no vote.
I hope not. I hope that I will always be perfectly transparent	clear and predictable. So I hope to be understood well.
;1;1;22;http://www.ecb.europa.eu/press/pressconf/1999/html/is991007.en.html 1999-11-04;1;Ladies and gentlemen
the Vice-President and I are here to report on today's meeting of the Governing Council of the ECB.
The outcome of today's meeting was that the Governing Council has decided to increase the ECB interest rates. The forthcoming main refinancing operations of the Eurosystem will be conducted as fixed rate tenders at an interest rate of 3.0%	starting with the operation to be settled on 10 November 1999. This increase implies an upward adjustment of 50 basis points from the rate of 2.5% applied to previous such operations. In addition	the interest rate on the marginal lending facility will be increased from 3.5% to 4.0% and that on the deposit facility from 1.5% to 2.0%	both with effect from 5 November 1999.
Overall	on the basis of prospective developments	the Governing Council considers that today's decision will counter the upward trend of the balance of risks to price stability. This decision will therefore contribute to sustaining non-inflationary economic growth in the euro area over the medium term.
The main argument for raising the interest rates was the fact that since around the beginning of the summer the balance of risks to future price stability has gradually been moving towards the upside. In fact	the economic situation in spring 1999 had given rise to concern about downward risks and had led to a precautionary interest rate reduction by 50 basis points on 8 April 1999. However	the current economic environment is far more favourable. Moreover	several indicators	including monetary growth	suggest that there is ample liquidity in the euro area. Inflation rates are expected to increase gradually in the months ahead	mainly as a result of the increase in energy prices earlier this year working its way through to consumer prices. The latest data on industrial producer prices confirm this pattern. Over the medium term	however	it is important to prevent the availability of ample liquidity from translating into upward pressure on prices. In particular	an increase in interest rates now should help to counteract further liquidity growth over the medium term and contribute to maintaining inflation expectations safely below 2%.
With regard to the perception that an increase in interest rates now would endanger the resumption of economic growth	the Governing Council is of the opposite opinion. A timely rise in interest rates will avoid the need for a larger increase in interest rates later and	hence	will contribute to stronger growth over an extended period of time.
Concerning the size of an increase in interest rates	against the background of a fundamentally changed situation	the precautionary interest rate reduction made in April 1999 is no longer justified. Furthermore	today's move by 50 basis points appeared to be the best way in which to avoid uncertainties regarding the future course of monetary policy. In addition	such a move is expected to contribute to reducing any uncertainty premia potentially prevalent in financial markets and also to help to contain a possible increase in volatility in money markets towards the end of the year. Under these circumstances	the alternative of moving by less than 50 basis points now and examining the need for an additional step later on could potentially introduce unwarranted uncertainty for the period ahead.
Let me now provide you with more detailed information on monetary	financial and other economic developments	and thereby further explain the decisions taken today.
With regard to monetary developments in the euro area	the monetary data up to September 1999 reinforced the view that M3 growth is on a rising trend. The three-month average of the annual growth rates of M3	covering the period from July to September 1999	was 5.9%	which is almost 1½ percentage points above the reference value of 4½%. This deviation from the reference value has steadily increased during 1999. The strong growth of the most liquid components of M3 is particularly noteworthy	suggesting that the very low level of interest rates favoured the strong growth of monetary aggregates. The pick-up in economic activity is likely to have further stimulated M3 growth. Credit to the private sector also continued to expand rapidly in September 1999	at a rate in excess of 10%. The demand for loans remained strong throughout the first three quarters of 1999	supported in particular by the low level of bank lending rates and the ongoing economic recovery. Overall	these developments indicate a generous liquidity situation in the euro area.
Euro area financial market developments over the past few months confirm the general change in economic conditions and perspectives for the euro area by also anticipating an acceleration of economic growth. This is reflected in the rise in government bond yields and the associated pronounced steepening of the yield curve since spring 1999. Today's decision should contribute to firming financial m…
With regard to economic activity itself	current information indeed continues to support the view that there is an ongoing strengthening in the euro area. The outlook for the world economy remains positive; this mainly relates to the sustained growth of the US economy	but also to the apparent strengthening of the recoveries in South-East Asia and Japan. Most recent data releases for the euro area suggest an acceleration of real GDP growth rates in the second half of this year. This is indicated by confidence and survey data	as well as by production data for the industrial sector extending into the third quarter of the year. Therefore	the prospects for a continued improvement in output growth remain good.
Concerning consumer prices	in September 1999 the annual rate of change in the Harmonised Index of Consumer Prices (HICP) was 1.2%	that is to say unchanged from August 1999. On the one hand	upward pressures related to the surge in oil prices in recent months and to the rate of change in prices for seasonal food. On the other hand	in September the increases in both services prices and prices for non-energy industrial goods were more moderate than in August. Countervailing price movements of such a kind may possibly continue in the coming months	while expectations remain that there will be some overall upward movement in the HICP rate in the short term	which will mainly be linked to energy prices.
In conclusion	the downside risks to price stability have disappeared. Instead	monetary developments	together with the accumulating evidence of improved economic prospects	confirmed the view expressed earlier by the Governing Council that the balance of risks to future price stability has gradually moved towards the upside. This assessment argued in favour of adjusting the interest rates within the context of a monetary policy stance which is conducive to maintaining price stability over the medium term.
Containing inflationary expectations in a forward-looking manner is decisive for ensuring sustainable growth in GDP and employment. This would be greatly facilitated if individual member countries were to make convincing progress in the structural reform of the labour and product markets	which	over the medium term	would enhance the euro area's production potential and thereby curb upward pressure on prices as the recovery proceeds. Together with fiscal consolidation in the context of the Stability and Growth Pact and the necessary moderate wage developments	such reforms could make a crucial contribution towards transforming the current cyclical upswing into a process of longer-term non-inflationary growth.
In a press release dated 1 July 1999	the ECB indicated that an announcement would be made in November with regard to the decision on the public relations agency selected to prepare and execute a Europe-wide information campaign for the introduction of the euro banknotes and coins on 1 January 2002. In this regard	I am now pleased to announce that the Governing Council has decided to negotiate the contract with Publicis. Further information on this matter can be found in a separate press release which will be issued this afternoon.
Finally	I should like to draw your attention to the fact that the second meeting of the Governing Council to be held in December has been rescheduled. As announced yesterday	the meeting has been brought forward from Thursday	16 December 1999	to Wednesday	15 December 1999	in order to enable several Governing Council members to attend a first gathering of a new forum consisting of ministers of finance and central bank governors (the so-called ""G20"")	which is to be held in Berlin on 16 December 1999.
We are now at your disposal	should you have any questions.
;0;Yes and no. No	I can't say that.
We don't precisely know what level would be the neutral rate. That is a well-known topic. We don't precisely know what it is. What we were sure of is that	whatever the so-called neutral or balanced rate might be	the level of 2.5% prevailing until today was below it. So we can say that this move of today is a move in the direction of the so-called neutral rate	even though we do not know where the neutral rate precisely finds itself.
There was not a single final piece of evidence. We have received a lot of new evidence in the course of this month and not only	as some think	on M3 growth	but also on producer prices across the euro area which are an indication of future price developments in the consumer sphere. We have received evidence - as I have mentioned - on confidence surveys of both consumers and investors and of course a lot of anecdotal evidence coming from the various countries. So it was a host of evidence	but evidence all pointing in the same direction.
I don't know. The surprise in April was a surprise not so much about the fact of moving	but about the size. The fact that we were moving in April was already widely discounted in the markets. The size may have been a surprise. And I would like to repeat that it is not our policy to catch markets by surprise. We do want to be predictable. We do want to be credible which doesn't rule out that	on some occasion in the future	we may be forced to surprise markets. That can then even be a part of policy. On the other hand	it is not our policy to do so. So what you can expect	that was your question	will there be a continued policy of going the other mile	as you put it	I would say: No	but then I don't know.
I didn't mention it specifically	but	in assessing all the indicators we had	we paid due attention to the fact that in various regions of euro area there seems to be an acceleration in wage demands which	by itself	is adding to our conviction that it is about time to raise interest rates.
By no means. We think that creating an environment of stable prices - and that is what this interest rate move is contributing to - is the best support that monetary policy can give to economic growth and growth of employment - wherever	in Germany	Italy	the Netherlands or Ireland. The level of interest rates at which we are means - to restate what I said previously - interest rates at a historically low level and certainly below a level which can be regarded as more or less neutral in an environment of sustained economic growth. We certainly think that	rather than inhibiting growth	this will help growth. The stability-oriented environment in itself is a great support for a gradual real recovery in all areas of the euro area.
You can't understand anything because - let me phrase it this way - in our deliberations we were very sure that	had we moved by 25 basis points	we would immediately have created the expectation and speculation in the markets that there would be another step to follow. That is precisely a phenomenon which we did not want. We want to calm down markets and market expectations without saying anything about whether and when a next step might be necessary.
Looking at the facts	you certainly can interpret it that way and I mean - in April we had lowered interest rates	in December	already last year	we had	in a co-ordinated way	lowered interest rates - now we are raising them. So there is a reversal of measures because there is a reversal in economic conditions and indicators which we perceived.
No	I cannot.
No.
What I said is that we have come to the conclusion that there is ample liquidity	I could add	very ample liquidity available in the euro area economy. What we want to do is to prevent the liquidity situation from becoming so ample that over time - and the lags are very long	as you know	in monetary policy and monetary analysis - that over time this ample availability of liquidity would by itself exert an upward pressure on prices. And that is all I have said and that is what I must insist on continuing to say.
Today's decision was a decision taken by consensus. Is that enough?
It does.
Not by copying the United States. If we were able to quickly enforce the so badly needed structural changes	as I said	in labour markets	in goods markets	in all kinds of activity in the economic sphere	then we could come to a higher potential growth rate than we are actually seeing now. But that is the first thing that is necessary. In other words	what is so much talked about	namely whether or not the United States has entered into a so-called new economy	I don't think that that moment has yet arrived at all in Europe. We first have to get our own house	and that is our labour house	our product market house	in order before we can start thinking about phenomena which are so benevolent in the United States.
The forecasts by all institutions that we have available	including our own internal forecasts	in as far as we have them	point to an inflation rate which	on average	in the year 2000 - on average	I say - will remain safely below 2%. However	all indicators	as we assessed them today	- and I am talking about wage demands	I am talking about producer prices	and I am talking about the liquidity situation - point in a direction that the risks on the upside are increasing and have already increased	i.e. the risk of that figure of 1½% to 1½% being threatened. And it is precisely for that reason - since we want to keep inflation over the medium term well below the 2% figure that we have set for ourselves as being compatible with price stability - it is precisely for that reason that we have taken the decision of today.
We remain forward-looking. That is our duty. That is also the basis for the decisions taken today. And we have considered this decision in the light of the two broad pillars in our monetary policy strategy	i.e. both from the angle of monetary developments and from the assessment of a very wide range of indicators for the future	in as far as we had them available. So	it is by no means a change in strategy	nor a change in tactics that underlies our decision.
It was not an issue	but it was one of the factors taken into consideration - co-determining	if I may put it that way	the size of the rate increase.
It was no issue at all.
In some countries	I believe four	current inflation rates are over 2%. That is in Ireland	Portugal	the Netherlands	and Spain. However	current inflation rates are not a determinant of our decisions on interest rates at any time. We have a forward-looking strategy and we stick to that. I would also like to repeat	once again	that the inflation differentials	as they exist today in the euro area	are by no means exceptional	or anything special. For that	I would like to refer to the article in our last Monthly Bulletin which explicitly analysed this phenomenon and which also came to the conclusion that the regional differentials in inflation rates in Europe	as they are today	are even smaller than they are - also today - in that other big monetary area	the United States.
Even if it was just an impression	I do not think it will undermine the setting of monetary policy. It is very difficult to prevent market expectations from developing in the way as they have done over the past two or three weeks. That is admittedly true. But we deliberately changed the tone of our assessment and of its presentation	starting on 15 July in a press conference	with all of you present. We did that deliberately on 15 July and we have continued to stick to those indications throughout the period up to the present. It sometimes happens in practice that in the repetition it may seem as if there is an acceleration	which was not our intention	but you cannot do anything about that. But then I want to repeat - we do want to be predictable	to the maximum extent possible	because only in this way can we also succeed in being credible on the markets.
Next week Friday we have a seminar for the accession countries in Helsinki	organised by the ECB in co-operation with the central banks of Finland and Austria. And all governors of the accession countries - with the exception of one	I believe - will come to that seminar and we will discuss a wide range of issues which have to do with legal aspects	statistical aspects	monetary policy aspects of entry to or becoming a member of the EU. And	in this case	because the negotiations that are going on with these countries will not result in any country having the so-called opt-out clause	as the United Kingdom and Denmark had when they were already members	accession to the EU inevitably means that over time there will also have to be accession to the European Exchange Rate Mechanism. And	maybe later	it also means that it will end in the adoption of the euro as a currency for these countries. But	for all these aspects	we will have this seminar to exchange information and to increase our visibility and transparency vis-à-vis our colleagues at the central banks in those countries. By the way	there will be a press conference after the seminar in Helsinki. Your hypothetical question relating to countries which want unilaterally to adopt the euro as their currency	be it in the form of a currency board or ""euro-isation"" of the country: we will watch closely whether that would have any monetary policy complications or implications for the euro area. If so	we would certainly get in touch with the countries concerned to consider whether and how they should take such a move. But	so far	the countries that have indicated that they are thinking of moving in that direction seem not to be an overwhelmingly disturbing factor for the euro area as a whole	let me put it this way.
Sorry to disappoint you	but I'm only going to repeat what the President has already said. First	we've been trying - since 15 July actually - to explain to the public in advance that our assessments of past or current developments in all the indicators available to us - or which we said right from the start were the reference points of our strategy - be they monetary indicators for the first pillar or indicators both of the real economy and the financial economy for the second pillar - were …	but to make sure that this growth could remain non-inflationary and hence would have the best chance of lasting a long time. And that's our aim: that growth should pick up in Europe - growth is at different stages in different regions	but almost everywhere it is picking up - and at a favourable pace which does not generate inflationary tensions	because if that were to happen we should be obliged to take measures to curb it later on. We want instead that growth should be sound	without inflationary tensions so that it will last as long as possible and be as strong as possible. In other words	today's movement in interest rates is the ECB's contribution to the maintenance and the development of growth which is strong and lasting because it is non-inflationary. This being said	this is not the only condition for growth to remain strong over the long term and to have a powerful employment creation effect. Just as a last word: if I may repeat our leitmotiv	because in our view it is absolutely crucial: provided a number of structural reforms are carried out or pursued in Europe	inter alia in terms of goods	services and labour markets	Europe's growth potential will be maximised and the employment benefits of growth will also be maximised. So that if we want to see unemployment continue to fall - even fall faster - in Europe	we believe we are contributing to this end by our decision today	which supports long-term strong growth which avoids the danger of inflationary developments - although this is not a substitute for the carrying-out or pursuit of structural reforms.
Well	that last conclusion I would not share with you. What I simply said in the past and what I said today is that we needed more evidence and we now can conclude that month after month after month the monetary aggregates have been moving further away from what we have called our reference value. That can vary from one month to another	of course. But you need an adequately long period in which you can come to that conclusion. Then	at the same time	we are not looking only at the monetary aggregates. No	we have deliberately adopted a two-pillar strategy in which we look at a broad range of other indicators - and I have mentioned quite a few to you today - which also determines our attitude	together with the assessment of monetary developments. To my mind	we were and we are very predictable. The major difference between	let us say	the underlying situation in April and that of today was that in April we had two pillars	so to speak	pointing in different directions	which made the situation more difficult to both interpret and to act upon. Today	we have both pillars suddenly pointing in the same direction	namely in the direction of an increased risk towards price stability as we perceive it.
That is very difficult to describe. It is a process. It is not just one decision	or at one moment	that you come to such a conclusion - certainly not	as we did today	collectively. But every individual member of the Council has over the past few weeks	some even over the past few months	been busy with himself and others thinking about how do we interpret the current developments. And then	finally	we come together on a day like this. But it has been prepared very well in small circles. Of course	we in the Executive Board have also discussed it earlier this week and we all came to our individual assessments. And then	finally	you come together on a morning like today and you confront each other with your thoughts and the outcome of your thinking over the past period and then it finally comes out that this is the decision we want to take on the proposal one of us had made.
;1;1;24;http://www.ecb.europa.eu/press/pressconf/1999/html/is991104.en.html 1999-12-02;1;Ladies and gentlemen	the Vice-President and I are here today to report on the outcome of today's meetings of the General Council and the Governing Council of the ECB	the latter of which was attended by Mr. Niinistö	President of the EU Council.
Let me first report that the Governing Council decided to confirm the reference value for monetary growth	namely an annual growth rate of 4½% for the broad aggregate M3. This decision was taken on the grounds that the components underlying the derivation of the first reference value in December 1998	namely the Eurosystem's definition of price stability and the assumptions for trend real GDP growth and the trend decline in M3 income velocity	have remained unchanged.
As before	the Governing Council will assess monetary developments in relation to the reference value on the basis of a three-month moving average of annual growth rates. The Governing Council has decided henceforth to review the reference value on a regular annual basis	with the next review to take place in December 2000.
Against this background	the Governing Council wishes to emphasise that the trend growth potential of the euro area could be considerably enhanced by structural reform in the labour and goods markets. The Eurosystem's monetary policy strategy would take such changes into account	as appropriate. The derivation of the reference value of 4½% is an expression of a medium-term-oriented approach. The generous liquidity situation in 1999 will have to be borne in mind.
The ECB will issue a press release today providing some background information on the review of the reference value carried out today by the Governing Council. The press release will also recall the role of the reference value within the Eurosystem's monetary policy strategy.
The Governing Council also conducted its regular review of the outlook for price developments and the risks to price stability in the euro area	this time including a review of the most recent forecasts and projections. After this examination	the interest rate on the main refinancing operations of the Eurosystem was left at 3.0% and the interest rates on the marginal lending facility and on the deposit facility were maintained at 4.0% and 2.0% respectively.
Allow me to outline the main elements of our assessment of the latest information on monetary	financial market and other economic developments.
With regard to monetary developments in the euro area	the data up to October 1999 - which still refer to the period before our decision to raise interest rates - confirmed the picture of a generous liquidity situation in the euro area. The annual growth rate of M3 in October 1999 was 6.0%. This compares with 6.2% in the previous month. The three-month average of the annual growth rates of M3	covering the period from August to October 1999	was unchanged at 6.0%	and thus stood 1½ percentage points above the reference value of 4½%. The growth of the most liquid components of M3 remained very dynamic. In addition	the annual growth rate of credit to the private sector continued to exceed 10%. As we have noted on previous occasions	these monetary and credit developments are considered to have been driven mainly by the low level of interest rates	as well as by the pick-up in economic activity in the euro area.
The initial reaction of euro area financial markets to the Eurosystem's monetary policy move of last month was favourable. In particular	this was signalled by the continued decline in long-term government bond yields and the immediate substantial reduction in market uncertainty regarding the evolution of future long-term interest rates. Later in November	long-term bond yields in the euro area began to rise again gradually	in connection with developments in international bond markets and favourable expectations for world growth.
Indeed	the global economic outlook remains positive	and the view that the world economy is set for higher growth appears to be shared by the major international organisations. At the same time	the expectation that growth differentials between the main economic regions will narrow in the course of time is widespread. While real GDP growth in the United States is generally expected to ease	it is expected to accelerate in the euro area. Overall	relatively wide growth differentials between the major world economies will give way to a more balanced scenario	thereby underlining the potential for the euro to appreciate.
With regard to developments in economic activity in the euro area	the latest data confirm a strengthening of growth in the course of the second half of 1999. In particular	production growth in the industrial sector saw a further upturn in the third quarter and various survey data suggest that this will continue in the final quarter. All available projections indicate that this upward momentum will lead to an acceleration in real GDP growth	from around 2% this year to close to 3% in both 2000 and 2001.
Consumer price increases	as measured by the Harmonised Index of Consumer Prices (HICP)	have recently resumed their upward trend	as expected. In October the annual rate of change in the overall HICP was 1.4%	up from 1.2% in September and August owing to higher price increases for food and non-energy industrial goods. The impact of higher oil prices on energy prices in the HICP	which had accounted for most of the upward pressure since June 1999	was countered in October by more moderate increases in other energy components. Some additional counterweight to the upward movement in goods prices came from a further moderation of increases in prices in the services sector. In general	the overall upward trend is expected to continue until early 2000 as a result of the increase in oil prices since spring 1999. Forecasts available suggest that price increases will nevertheless remain below 2% in the course of 2000 and 2001. However	the actual developments will very much depend on the behaviour of a number of factors	and in particular on wage developments remaining in line with price stability. In addition	our assessment has to take due account of prevailing uncertainties. On the upside	these relate to	inter alia	the behaviour of money and credit aggregates	the developments in oil prices and the path of the effective exchange rate	all of which are closely monitored with regard to their impact on price stability. On the downside	main factors are linked to the effects of deregulation and liberalisation.
In conclusion	the current monetary policy stance should ensure a sustainable expansion of non-inflationary economic activity in the euro area. In line with its monetary policy strategy	the Governing Council will remain vigilant with regard to any risks to price stability arising either from domestic or from external sources and act in a timely manner.
Let me now give the floor to the Vice-President to introduce some of the additional topics we discussed during our meetings.
The Governing Council today also took a decision on the subject of the minimum reserve system. As you may be aware	interbank liabilities are not subject to reserve requirements. In this respect	the ECB allows those credit institutions which cannot provide evidence of their interbank liabilities - in the form of debt securities issued with an agreed maturity of up to two years or money market paper - to apply a standardised deduction to the aforementioned liabilities in the computation of their reserve base. Since January 1999 this standardised deduction has been set at 10% for both type…	following a review of new statistical evidence available	the Governing Council decided to increase the standardised deduction to 30%. This decision shall have effect as from the determination of the reserve requirement to be fulfilled in the maintenance period starting on 24 January 2000. A separate press release presenting this decision and some background information on standardised deductions from the reserve base will be issued to you here today.
The Governing Council today approved the ECB's budget for 2000	which gives the ECB the green light to recruit further staff needed to support the ongoing activities of the ECB. This will bring the ECB's staff to slightly over 1000; the number of staff employed to date stands at 750.
At its meeting on 18 November 1999 the Governing Council approved the publication of an update of the book on ""European Union balance of payments statistical methods"" (the ""B.o.p. Book""). This important book documents the statistical methodologies applied in Member States in compiling balance of payments statistics and	as such	improves the transparency of the compilation of euro area statistics. This new version includes additional chapters on: (i) investment income; (ii) estimation methods	especially for goods	investment income and portfolio investment; (iii) financial derivatives; and (iv) the stocks compiled for international investment position statistics. The book was published on the ECB's Web site at 4 p.m. yesterday and will be available from the ECB in hard copy format during the course of next week.
Finally	let me inform you that the General Council discussed the monetary policy objectives	strategies and intentions of the non-participating EU central banks against the background set by the monetary policy of the Eurosystem. This is the second time that such an exercise has been undertaken since the ECB was established.
We are now at your disposal	should you have any questions.";1;"We did discuss this internally in the ECB	as it should be	before coming to our proposal and we decided to stick to our original decision of basing our strategy - at least one pillar - on a comparison with a reference value	and not a corridor. This was not discussed.
Yes	I think so - to continue to pursue a policy that is oriented to price stability in the euro area	and with success	I might say. We do believe - if we get that message across and we will continue to do so - that that in itself will underline	as I have already said	our feeling that the euro has a strong potential to appreciate.
On potential growth	if I remember what I said and was reported correctly	I did not say that the potential growth was higher	but that it could be higher and could become higher than the trend rate of growth which we observe	which we put at the figure of 2% to 2½% for the euro area as a whole. If indeed the structural reforms in the labour market	in the good markets	were finally to be implemented throughout the euro area	then we could have a potential growth rate	or a growth rate	that is significantly higher than that currently perceived. But I did not say that it has already happened. The second question on approaching parity was not discussed very thoroughly. As you may know	we do not have an exchange rate target. On the one hand	the exchange rate is regarded as the outcome of the entire economic process and - may I add - the psychological process on both sides of the Atlantic. We are still faced with the phenomenon that we have a remarkable	continued high rate of growth in the United States and only a just recovering but accelerating rate of growth in Europe. That phenomenon	by itself	is what makes the exchange rate movements - let me call it - not inexplicable. Moreover	these movements	as I said earlier	underline our strong belief	as the rates of growth converge on each other	that the euro has a strong potential to appreciate. And the forecasts we have available - also the Commission forecast published last week - say that in two years time the rate of growth in Europe is expected to exceed the rate of growth in the United States.
Well	you correctly said that - whatever I say or whatever I do - the euro continues its movement. So	I am perhaps best advised to stop saying anything	although	for once	you have not exaggerated. The movements that the exchange rate has shown over the past six months have a two-sided effect. On the one hand	they have increased the import price level in the euro area. So	that has an upward impact	albeit a small one	on future inflation rates. On the other hand	it is undeniable that it makes it easier for our exporters to compete in world markets.
What might the motives be? I am an economist and not a psychologist. Well	let me say what I say ever more often: as a central banker	the one thing I have learnt is not to speculate on anything	but rather to fight speculation wherever I can. So	I will refrain from any speculation - also on this aspect.
We do not yet see signs of a slowing down	although we expect it over time - but the lags are long	as you know - to do so as a result of our increase in interest rates last month. That might - but it will take time for it to materialise - lead to a smaller growth of M3 in the future. The decision to leave the reference value unchanged was based on the consideration that the factors underlying this decision	the 4½% figure	have remained unchanged. So they did not give any reason - and I will explain it in a minute - to change the overall figure. As you know	the 4½% figure for the reference value is based on our measure of what price stability is. We define price stability as an increase of 2%	or less	in consumer prices. Then it is based on the trend rate of economic growth as we perceive it	which - as I have just said - we still estimate at between 2% and 2½%	and - as a minor factor - on the trend rate of change in the velocity of circulation of money	which is still estimated at between ½% and 1% per year. Well	adding all these figures up	you again	like last year	arrive at a total of around 4½%. Now	what I added today is that if - indeed	also in response to the first question - if potential growth were to rise in the course of time	and if there were convincing evidence that this was happening as a result of structural reforms in the functioning of the various markets	if the potential rate of growth were thus to go higher	then that would also be a reason to reconsider our reference value. But	it is too early to tell whether or not that will materialise.
It was what we regard as a highly successful conference. It was attended by all central banks and	in 11 out of 12 cases	by the Governors of the central banks of the accession countries	both the countries that are actually already negotiating and countries that are on the verge of starting negotiations. But it did not only cover co-operation on monetary policy. It covered a broad range of areas in order to make these central banks familiar with concepts	such as the legal framework required for not only the central banks	but also the banking system and the financial markets	with the necessity to change - on accession - the legislation and infrastructure in their countries	with the thought that accession would have implications for their currency regimes	which are now very diverse in the various countries. I would judge it to have been a very successful conference which will form the basis for increased and intensified bilateral contacts	as well as for more specialised multilateral contacts in the various areas of central banking	let me call it that way. And the next such conference	an all-encompassing conference	will take place next year in Vienna	again under the sponsorship of the European Central Bank and	in that case	the National Bank of Austria.
The exchange rate - and I can apparently not repeat it often enough - is one of the main indicators forming part of the second pillar of our monetary policy strategy. So it will be watched closely. By itself	it will not trigger a monetary policy reaction. A monetary policy reaction will always be based on an analysis of the two pillars of the strategy. And whether or not I am concerned is not so relevant. I would become concerned if our strong belief - the potential for an appreciation of the euro	the future strength of the euro - were not to materialise over time. But these things always take time.
The first question	I did not understand. As to the second question: indeed	when we make judgements about the forecasts of others	we also - for the time being	internally - compare them with those of the European Commission	the OECD	the IMF and our regular survey of forecasting institutions. We	of course	also compare those forecasts with our internal preliminary forecasts	which will ultimately be published in the course of next year	as I have often announced. But what is striking so far is that all the forecasts I have mentioned	both the external and the internal	are strikingly similar in their outcome. So	for example	the forecasts that were published by the European Commission	although the underlying assumptions were sometimes slightly different from ours	their outcome was virtually identical. So	I would point out that the European Commission also forecasts average inflation in 2000 and 2001 to be 1.5%	and we see no reason to deviate from that forecast.
Would you excuse me that I will not join in the speculation on interest rates for the future? So	I will not give a judgement on that.
Given the fact that our monetary analysis and our monetary policy stance allows for an expected price development of less than 2% over the next two years	i.e. over the medium-term	I do not share your hypothesis that our monetary policy would be far too accommodative. It would only be so if price developments would happen to exceed our limit of 2% in the medium run. All I want to say about the recent intervention in Germany - in the company market	may we call it like that - is that it does not enhance the image which we want to have of being an increasingly market-driven economy across the euro area.
On the first one	I can be very quick. Our expectation is - as announced - that we will have the next review of the reference value for M3 in December 2000.
Not ""definitely""	but ""not likely"".
Our studies	as published in a Working Paper two months ago	already indicate that we perceive a very stable relationship in the money demand function	in the relationship between M3 and prices over the medium term. And the figures	as our statisticians have assured us	are becoming more reliable almost by the day. But we do	of course	have this Y2K effect which may cause some hickups in the development of the figures.
On interventions: all I can say is that	as you know	we have the instrument available. As to whenever and wherever and how we are going to use it	I will not speculate.
No	but I was only referring to the fall-out	to what impression of the European economy these actions have given and give	I think. And	whatever I may say to the German Government	I would rather say to the German Government directly.
;0;0;16;http://www.ecb.europa.eu/press/pressconf/1999/html/is991202.en.html 2000-01-05;1;Ladies and gentlemen	the Vice-President and I are here today to report on the outcome of today's meeting of the Governing Council of the ECB.
Let me first say that	as expected	the transition of the euro area financial markets to the year 2000 went smoothly. This positive outcome reflects the careful preparation of the banking and financial community as well as the comprehensive and flexible operational framework of the Eurosystem.
As you will be aware	the ECB took some precautionary measures to ensure against any problem in the transition to the year 2000	including the provision of sufficient liquidity in the money market during the period around the century date change. After the successful transition to the year 2000 there is no longer any need to extend the current situation of abundant liquidity. Therefore	the Eurosystem this morning conducted a liquidity-absorbing operation amounting to EUR 14.4 billion. The operation contributed to restoring more normal liquidity conditions.
The Governing Council today conducted its regular examination of the current outlook for price developments and the risks to price stability in the euro area. The interest rate on the main refinancing operations of the Eurosystem was left at 3.0% and the interest rates on the marginal lending facility and the deposit facility were maintained at 4.0% and 2.0% respectively.
Allow me to give you an overview of the main elements of our assessment of the latest information on monetary	financial market and other economic developments.
Let me start with the latest monetary developments in the euro area. The three-month average of the annual growth rates of M3	covering the period from September to November 1999	was 6.0%	that is to say slightly higher than the figure of 5.9% recorded for the three-month period from August to October 1999. Accordingly	it remained around 1½ percentage points above the reference value of 4½%. Overall	current liquidity conditions in the euro area continue to be generous. This is also confirmed by the continued strong growth of loans to the private sector (10.1% in November	compared with 9.9% in October 1999).
Moving to the euro area financial markets	as we have already noted	it is clear that they were able to weather the century date change without encountering any major problems. The associated risk premium in short-term interest rates had already declined in the last week of December 1999 and had completely disappeared by the time the markets opened on 3 January 2000. Long-term government bond yields have climbed by around 30 basis points since end-November	partly in tandem with bond yields in the United States	but also in response to a more optimistic outlook for the euro area economy.
At today's meeting the Governing Council also focused on the economic outlook. In particular	note was taken of the fact that activity in the world economy is continuing to gain momentum as projections for world output growth have been revised upwards recently. This mainly reflects the sustained and high level of growth of the US economy	but also the broad upturn in growth in other industrialised countries and the strong recovery in Asian emerging market economies.
The latest developments relating to economic activity in the euro area have contributed to the improved outlook for the global economy and are consistent with the expectation that growth differentials between the main economic regions will narrow. A recent estimate for euro area real GDP growth in the third quarter of 1999 clearly confirmed the widely expected upturn in growth. Survey data for th…	private consumption growth should benefit further from continued employment growth and a high level of consumer confidence.
As regards consumer price developments	the Harmonised Index of Consumer Prices (HICP) increased further in November 1999. To a large extent the upward movement in November reflects higher price increases for energy and unprocessed food	which is similar to the situation observed in previous months. The annual rate of change in the overall HICP was 1.6%	following an increase of 1.4% in October.
When discussing the risks to price stability	the Governing Council recognised that	in the short term	consumer price developments are expected to remain subject to further upward pressure. This is mainly due to higher oil prices	but also to developments in the effective exchange rate of the euro and to a gradual unwinding of the earlier downward movements in food prices. The combined effect of these factors is expected to lead to a peak in the overall HICP increase in early 2000 and to lessen thereafter. Therefore	taken by itself	the upward movement in the rate of increase in the HICP expected for early 2000 should not give undue cause for concern. However	in terms of the outlook for price stability in the medium term	it is essential that the immediate upward movement does not translate into general inflationary pressures and	in particular	that it does not trigger second round effects such as excessive wage claims. Indeed	stability-oriented behaviour is urgently required.
In conclusion	the available indicators confirm our previous analysis and assessment on the overall situation as regards the risks to price stability. Against this background	we remain both confident and vigilant.
Let me now give the floor to the Vice-President to introduce some of the additional topics.
I should like to draw your attention to two items not directly linked to today's meeting of the Governing Council.
The first one deals with one aspect of the ECB's monetary policy competence. Pursuant to the Treaty (Article 106 (2)) the ECB has the exclusive right to approve the volume of coins issued by the euro area Member States. To this end	the Governing Council adopted	in late December	a Decision on the volume of coin issuance in 2000. This Decision will be published in the Official Journal of the European Communities shortly.
The second item relates to the Executive Board's decision to adjust the ECB's organisational structure according to the needs of a still growing institution on the one hand and to better accommodate the challenges ahead on the other. Among the changes you will find an upgrading of the Directorate Statistics to a Directorate General	in order to enhance its role as provider of monetary and financial statistics to the general public	as well as a restructuring of the Directorate General Economics. An updated organisational chart is available in the room this afternoon.
We are now at your disposal	should you have any questions.";1;"I do not think that it has anything to do with liquidity operations	both before and after the century date change. The phenomenon we are seeing - as you correctly phrase it	a strong boom in a short period and a quick correction some time later - is by itself not at all abnormal.
I did not mention a high exchange rate	but - for the rest - I expect it to happen. Yes	and	well	so far so good	I would like to say	it has happened.
Well	I cannot quantify how serious the risk is. But what we are vigilant about is that the steady increase in the rate of inflation	which we have witnessed over the past and which we are still witnessing	does not translate itself into second-round effects in the form of higher wage demands and secondary price rounds. But then	as I said	for the coming months	we do expect the effects of the higher energy prices	of the higher prices of unprocessed food and of last year's effective depreciation of the euro to work their way through slowly into the price level	so that we - let me put it this way - we will not be surprised if inflation still creeps up a little bit in the coming months	but we are also confident that it will then	after a while	taper off and level off to	we hope	a rate which we forecast for the year 2000	an average rate of inflation of 1½%.
I am not afraid of it	but I do not hope for it.
About how it has gone so far	I can only repeat myself. We were extremely pleased with the start of the euro	with the transition to the euro	the smooth changeover. We were extremely pleased with the quick adjustment of markets to the new environment	the fact that a Europe-wide money market emerged in a matter of days and that it has functioned very well ever since. We were extremely pleased that - with the exception of a few mishaps in the first few weeks - that our trans-European payment system has functioned so well and so rapidly and that it had - after a few weeks - already become the largest in terms of daily turnover	the largest payment system in the world	which is functioning very smoothly. I think we have reason to be satisfied	that we have demonstrated that this new body	the Governing Council of the European Central Bank	could take decisions in time	in an effective way and in anticipation of future developments. So I must say I am pleased with the way - it sounds a little bit like bragging - with the way we actually conducted monetary policy and took major monetary policy decisions. We were	to say the least	not surprised that the exchange rate of the euro in the first few months of 1999 came down from the high level it started at. I was somewhat surprised	although it is explicable	that the exchange rate then went down further - let's say - through the level which had persisted throughout 1997 and 1998 and came close to so-called parity with the dollar. I am pleased that in recent weeks	and especially in recent days	the euro has moved away from that level again. And then	when I say we were somewhat surprised - with the benefit of hindsight	of course	one can explain everything - it is not really surprising that the very different cyclical situations prevailing in Europe and the United States did cause the exchange rate to move in the direction it did. Moreover	now that we see that cyclical developments in the United States and Europe are converging - that	as I said in my introductory statement	the differentials are likely to narrow	if not to disappear altogether - we will not be surprised that our expectation	which we have expressed time and again	that the euro has a strong upward potential will become reality. And the question was: ""For the future	what is our task?"" I think our task is to remain vigilant	to closely monitor economic developments and especially economic prospects and to take the monetary policy decisions in time and at an early stage	if and when the need arises. But that is not today.
The Japanese have not yet been in touch with me	nor with others	about what they want to discuss in Tokyo on exchange rates. So I have not given them a reaction and I am not giving you a reaction either. I think that the attitude of the monetary authorities of Europe and the United States will remain - that we will closely watch the exchange rate developments between the three major economic areas	but that	for us	these developments do not give rise to a change in our attitude or policies.
No	it is different for the various areas and industries in the euro area. Generally speaking	we would hope that any wage settlement going in excess of the rate of productivity increase could be avoided.
We have never said that. Some of you	maybe	or other commentators have said so. But	I think	all central banks were concerned about the liquidity situation. We have focussed on that and have avoided making big changes in the last days of the year	so that is obvious. But all I have explained in our assessment is that we were concerned that sufficient liquidity would be available over the turn of theyear. We have ensured that this has been the case. This transition has gone smoothly. Now we have to return to a normal liquidity situation. That means not a tight liquidity situation. It means a more or less neutral liquidity situation. And thi…	that it is a normal liquidity situation in which the interest rates in the market can hover around the 3% benchmark that we are giving.
We are not disappointed. What we had proposed to the market in a very transparent way was the size that	for us	seemed to be consistent with the immediate return to what I call a 'neutral liquidity situation'. Now	the fact is that the market participants have been more cautious and asked for less. That is their judgement	and we do respect this. It means simply that the return to a neutral liquidity situation will take a little longer. It will have to be achieved through our regular refinancing operations	starting next week. But this will come naturally and we will see how the market behaves. But	of course	we can only respect the wish of the market participants.
Well	you can infer from that anything you want. What we have tried to make clear	also in my introductory remarks	is precisely that this is our expectation of today regarding inflation. If I were to answer your question	I would introduce a bias into the discussion	which is something I do not want to do.
That is not a concern I have. An observation which I want to make is that in Europe you will see a tendency toward a greater harmonisation of fiscal structures	in all areas of 'fiscality'	let me call it that. But that is a process that has nothing to do with the euro. It probably has to do with the phenomenon of the completely free single market in goods	services	people and capital. And it is a process which will take if not decades	well	then maybe even longer.
I would not exclude using it. We have studied it. We are ready to use it. But - as you can see from today's decision - for today	we have decided not to use it. But I will never exclude that sometime this year	or next year	we will use it.
;1;1;12;http://www.ecb.europa.eu/press/pressconf/2000/html/is000105.en.html 2000-02-03;1;Ladies and gentlemen
the Vice-President and I are here today to report on the outcome of today's meeting of the Governing Council of the ECB.
At today's meeting the Governing Council decided to increase the ECB interest rates by 25 basis points. As a consequence	the forthcoming main refinancing operations of the Eurosystem will be conducted as fixed rate tenders at an interest rate of 3.25%	starting with the operation to be settled on 9 February 2000. In addition	the interest rate on the marginal lending facility will be increased from 4.0% to 4.25% and that on the deposit facility from 2.0% to 2.25%	both with effect from 4 February 2000.
These decisions were taken on the basis of an assessment of the risks to price stability in the medium term in the context of the Eurosystem's monetary policy strategy. Considering the first pillar of this strategy	both monetary and credit growth continue to signal generous liquidity conditions. Monetary growth has consistently been above the reference value and credit to the private sector is continuing to grow at more than 10%. These developments are indicative of upside risks to price stability in the medium term. As for the second pillar of the monetary policy strategy	price and cost increases - including oil and non-energy commodity prices as well as producer prices - have been larger and more protracted than foreseen earlier and hence indicate risks of ""second round"" effects. Such risks	which are of a more enduring nature	are further increased by the fact that the international environment is showing continuous signs of improvement and the prospects of a cyclical upswing in the euro area are very strong. Indeed	internal and external factors reinforce one another and thereby contribute to intensifying the growth of the real GDP of the euro area. The depreciation of the euro which we have witnessed is contributing to increases in import prices.
Timely and appropriate monetary policy adjustments should ensure that these risks are kept under control	so that risk premia in financial markets will be diminished. The Governing Council's determination to counter threats of inflation should assure wage negotiators that the prospects for price stability remain favourable. In fact	it will be important to ensure that wage settlements themselves do not constitute a threat to price stability in the medium term.
Allow me to give you a more detailed overview of the main elements of our assessment of the latest information on monetary	financial market and other economic developments.
Starting with the first pillar	there has been an upward movement in most recent monetary developments in the euro area. Base effects have largely contributed to the fact that the three-month average of the annual growth rate of M3 - covering the period from October to December 1999 - rose to 6.1%	after having stood at 6.0% in the three-month period ending in November 1999. At 10.5%	the annual growth rate of credit to the private sector continued to be high in December 1999. Considering the prolonged deviation of M3 growth from the reference value of 4 1/2% throughout 1999	as well as the ongoing strong expansion of credit	monetary and credit developments observed remain an important factor contributing to the upside risks to price stability.
Turning to the second pillar	long-term nominal interest rates signal increased expectations of a lasting upswing in the euro area economy. Between the end of December 1999 and the end of January 2000 ten-year government bond yields in the euro area increased further to reach the highest level observed since late 1997.
Developments in the exchange rate of the euro are becoming a cause for concern with regard to future price stability. At the end of January the nominal effective exchange rate of the euro stood approximately 11 1/2% below its level in the first quarter of 1999. Given both the magnitude and the duration of this development	import prices can be expected to rise further	thereby increasing the risk that upward pressures on consumer price inflation might materialise in the medium term.
It is all the more important to take such risks into account given that the outlook for the world economy has improved further. There are increasing signs that the upturn in world growth has become more broadly based across economic areas. In addition to the US economy continuing to enjoy robust growth	activity is also accelerating in other industrialised countries and the recovery is strong in both Asian and Latin American emerging market economies.
Euro area growth developments are in line with global trends. Following the acceleration in real GDP growth from the second to the third quarter of 1999	economic activity in the euro area can also be expected to have seen a strong expansion in the last quarter of 1999. Inter alia	the high level of industrial and consumer confidence reached in the last quarter of 1999 and the prospect of ongoing employment growth and further falling unemployment	as reflected in most recent data	all point to ongoing improvements.
With regard to consumer price developments	the rate of inflation - as measured by increases in the Harmonised Index of Consumer Prices (HICP) - has moved up further. The rise in the annual rate of change in the overall HICP from 1.5% in November to 1.7% in December 1999 was almost entirely due to an annual increase in energy prices. Our expectation is that we shall see higher inflation rates in the next few months. Inflation rates are now…	and larger and more protracted commodity and producer price increases are heightening the risk of second round effects. Against this background it is crucial for wage negotiators to be able to rely on the maintenance of price stability in the medium term.
In conclusion	it is the responsibility of the Governing Council to maintain price stability	thereby contributing to ensuring sustainable growth in the euro area. In order to maintain price stability	monetary policy needs to act in a forward-looking manner	counteracting external and domestic risks in a timely fashion. Growth in the euro area is now robust and	in order to maintain favourable conditions for a lasting economic expansion	social partners will need to keep wage increases consistent with price stability	as well as compatible with continued growth in employment. Governments will have to enhance the structural reform process in order to strengthen the economy in a durable manner. Such reforms will not only make a great contribution to the euro area remaining attractive for domestic investors	but will also contribute to increasing its attractiveness for investors located abroad. Overall	consistently acting in line with these responsibilities appears to be most conducive to maintaining price stability at the domestic level and to ensuring robust growth. This will lead to a strengthening of the euro. Indeed	a strong economy goes along with a strong currency.
We are now at your disposal	should you have any questions.";0;"Because what we expect regarding the movements in M3 in the coming months is that they will be very much influenced by base effects and that they will be very difficult to interpret. That is one thing. We expect - just for statistical reasons - to see lower figures in the coming months. And why wait? If you are convinced that all indicators	as well as the two pillars on which our monetary policy strategy is based	are already now pointing towards increased risks to price stability - and that does include recent developments in the exchange rate	which cannot be ignored and which is one of the main indicators we look at - then we were afraid to wait. If we had waited	we would have run the risk	honestly	of being forced to do more than we are currently doing in the future.
Well	that is a very hypothetical question. My mother always said: ""if the skies are falling down	all the birds would be dead."" So I would rather not comment on that.
Pulled along by the United States? No. We are	of course	influenced by developments in the United States; we are being influenced by the startling phenomenon of a continued	extremely and even surprisingly high rate of growth in the United States	which helps to underscore the strength of the US dollar vis-à-vis the euro. Of course	that is an influence with which we have to cope	but - as I indicated in my introduction - we have the feeling that we are rapidly getting into step with the US economy and that could	and it even should	lead to a - let me call it - more balanced development of the exchange rate as well.
Well	as for the future	it is	on the one hand	a signal to the labour markets. On the other hand	it is also an assurance to the labour markets that we are here to maintain price stability. And that is our goal. That is what underlies our considerations for today's increase. The size of the increase - I do not know how you want to qualify it - but you should not see it as a bias in any direction you might think of.
Well	listening to the statements I made on behalf of the Governing Council a month ago and to the statements I made only a week ago	I think that they do not in any way point to a panic reaction. At least	that is not the feeling we have. I believe we have prepared markets well enough in their	as it so happens	justified expectation that something would happen. And I do not think that today's decision will have come as a big surprise to any of you here.
First	there was no formal vote. Again	as I had hoped and as it was	it was a consensus decision. Of course	we did discuss the size and the timing of the increase. There was no discussion of the direction. But	of course	we discussed the size and the timing. Well	with regard to the timing	the outcome of the discussion - by consensus - was that it was to be today	rather than later. And	with regard to the size	the outcome of the discussion - also by consensus - was that a ï¿½ percentage point	i.e. 25 basis points	was by far the preferable option.
It just so happens that the FOMC meets once every six weeks. We meet once every two weeks. And the schedule is known in advance. So	it is pure coincidence that the decision by the Federal Reserve's FOMC yesterday came one day before our decision. I can assure you that there were many contacts in the weeks that have passed and that the development of the exchange rate was not a decisive move that tipped the scales. But	of course	as I indicated in my introductory remarks	in our decision today	we carefully looked at the recent developments in the exchange rate as one of the main indicators which could have a lasting effect on future price developments and which we wanted to counteract.
Well	even though I had hoped to relay this question on to Mr. Noyer	this time I have to answer it myself. May I refer you to the statement I made after the meeting in Brussels last Monday	which	admittedly	I prepared rather carefully. It did give an indication that we did see increasing dangers to price stability and I can assure you that it was in the same way	in the same words and the same message I gave one hour earlier to the Ministers of Finance. And they understood it perfectly well.
The reserves that the Eurosystem holds are a legacy of the past. We have them and we hold them as a responsible ""head of household"". So you can assume nothing about efforts on our part to try to spend them. There is no need for it. It would even be dangerous if we did that.
I cannot quantify it precisely. We make an assessment of developments in all markets	of the development of real economic data	of all those data that belong to the broad range of indicators we look at	alongside the purely monetary developments. And what we try to achieve - given that Europe has entered into a phase of strong economic recovery which has even led us to the statement that we are now experiencing robust growth - is a period of prolonged non-inflationary growth in the years to come.
No	you cannot take this from that. I will be quite honest with you - of course we have our explanations with the benefits of hindsight about why the euro exchange rate is where it is. We did and we do believe that the euro has a strong upward potential	for the reasons which I have given to you so often. I am no less confident now that that expectation will materialise at some point. I do not know when.
Because I do not agree with your statement that we already have wage settlements in the great majority of the euro area countries. The process is still very much underway and we are not just looking at one country	we are looking at 11 countries simultaneously. And with a view to this process our decision is	on the one hand	giving a warning to the social partners. On the other hand	by our actions	we are also giving assurance to the social partners that they can - so to speak - rely on the European Central Bank to deliver price stability over the medium term and that they should also take that into account in their wage negotiations.
I will not in any way make a judgement now which we have to make some time in April	as - I think - is our timing. On the state of the convergence process of Greece	so far	I must say	we do expect - we have to expect - that convergence will continue in the course of this year	so that interest rates in Greece will be virtually in line with euro area interest rates at the time Greece actually endeavours to enter.
As higher oil prices are working their way through and as import prices are higher due to the exchange rate	we do expect inflation in the coming months to continue to increase somewhat and to taper off a few months later	so as to remain - on average - well below the maximum of 2% in the year as a whole and in the next year. And that time horizon is what we are looking at when we take monetary policy decisions today.
Well	there are some countries where it is above 2%. And there are other countries where it is still far below that. But	looking at the whole of the euro area	I doubt whether your prediction will come true.
You can expect that we will act appropriately whenever the circumstances give rise to do so.
I am repeating myself	but - with the benefit of hindsight - you can find many factors that explain the movements in the exchange rate. The main factor is still	I believe	the different cyclical situations in the euro area compared with the United States	which make it quite normal for the exchange rate to move as it has. But then	of course	in modern financial markets	political factors	like those you have mentioned	do not fail to have their impact on the exchange rates either.
We hope to underscore public confidence by our actions and by an appropriate policy to preserve the people's confidence in their currency to the maximum extent possible.
Well	I believe that	regarding our last move of 4 November last year	we deliberately	let me say	massaged the markets in that direction between 15 July and 4 November. Again	with the benefit of hindsight	we are now of the opinion that that period may have been on the long side. This time	nobody can say that we did not give indications or warnings that something was going to happen to the public at large and the markets	in particular. Of course	we cannot say precisely when it is going to happen and by how much. This is decided at the time of the decision at the last minute. But I cannot agree with your statement that	this time	we did not prepare the markets at all. I think the opposite is true. If you listen carefully to or read the statement I made last Monday	the statements the Vice-President and some of my colleagues made in the weeks before that	even the statement we delivered together a month ago	then there were many signs that you could expect something.
I think in the second half of this year. We are not discussing this in the Governing Council at the moment. We are actively preparing it inside the ECB	with our staff	preparing for what and how we shall publish forecasts. But I can assure you they will come.
;0;0;20;http://www.ecb.europa.eu/press/pressconf/2000/html/is000203.en.html 2000-03-02;1;Ladies and gentlemen	the Vice-President and I are here today to report on the outcome of today's meetings of the General Council and the Governing Council of the ECB.
The Governing Council conducted its regular examination of the outlook for price developments in the euro area. After reviewing the evidence available from both the first and the second pillar of the monetary policy strategy of the Eurosystem	the Governing Council decided to maintain the interest rate on the main refinancing operations of the Eurosystem at 3.25% and the interest rate on the marginal lending facility and that on the deposit facility at 4.25% and 2.25% respectively	i.e. at the levels determined a month ago. The Governing Council also concluded that the balance of risks to price stability in the medium term remains on the upside. These upside risks will need to be monitored and assessed continuously in order to ensure that timely action can be taken	if and when required.
The main elements of our assessment of the latest information on monetary	financial market and other economic developments are as follows.
Starting with the monetary indicators covered under the first pillar of the monetary policy strategy	the three-month average of the annual growth rates of M3 for the period from November 1999 to January 2000 was 5.7%	compared with 6.0% in the last quarter of 1999. The reduction was determined by a base effect	since the monthly increase in M3 in January 1999 was exceptionally strong	reflecting the special environment at the start of Stage Three of Economic and Monetary Union. At the same time	the annual growth rate of credit to the private sector remained high	at 9.5% in January 2000. Overall	the prolonged deviation of M3 growth from the reference value of 4½%	especially when seen in conjunction with the dynamic growth of credit	indicates that liquidity conditions in the euro area remain generous.
With regard to the second pillar	as usual	the Governing Council examined a broad range of indicators. Starting with long-term nominal interest rates	there was little change in the course of February. The yield curve remained relatively steep	thus indicating expectations of strong economic growth in the period ahead.
Such expectations are partly based on the favourable outlook for the world economy. A key element underlying this positive outlook is the fact that the US economy is continuing to grow at a high rate	but the strong recovery and the acceleration of growth in other areas also support this view. The strongest level of performance is currently being recorded in emerging market economies in South-East Asia	while the broad outlook in Japan remains uncertain.
There is also further evidence that economic activity in the euro area continued to expand strongly after the third quarter of last year. While euro area estimates for the fourth quarter of 1999 are not yet available	data for individual Member States point to continued robust output growth. In addition	area-wide industrial confidence increased further around the turn of the year and consumer confidence remained at the high level reached in the last two months of 1999. The cyclical upswing should extend well into 2000 and continue thereafter. This is also confirmed by available forecasts	which point to real GDP growth of slightly over 3% in 2000. As for 2001	the economic expansion in the euro area is generally expected to continue at a similar pace.
Developments in the exchange rate of the euro	which do not reflect the underlying strength of the euro area economy	remain a cause for concern. Their upward impact on import prices is having a negative effect on the price climate and is thereby increasing the risks to price stability in the medium term.
With regard to most recent developments in consumer price inflation	as measured by annual increases in the Harmonised Index of Consumer Prices (HICP)	the upward movement has continued. In January 2000 the annual rate of HICP inflation was 2.0%	up from 1.7% in December 1999. As in earlier months	the latest upward movement is the result of the increase in energy prices	which	on an annual basis	reached 12.0% in January. Excluding the more volatile components	namely energy and seasonal food	HICP inflation in January increased slightly to 1.1% on account of somewhat higher price increases for non-energy industrial goods.
While it is likely that annual inflation rates will fall again in the course of 2000	owing to base effects related to the price of oil	monetary policy-makers need to look beyond developments over the next few months	i.e. policy will need to focus on the risks to price stability in the medium term. Indeed	whereas most forecasts still point to average inflation of below 2% in 2000 and 2001	they are based on rather favourable assumptions and generally seem to imply a pattern which is characterised first by decreasing rates of inflation in the course of this year and then by more fundamental upward tendencies later on. Against this background	the Governing Council concluded that vigilance is required and pointed to several factors. First	developments in monetary and credit aggregates will need to be analysed continuously in order to assess upward risks to price stability. Second	in view of the improving economic conditions	the potential spillover of large and protracted increases in import and producer prices into consumer prices will need to be assessed carefully. In this context	developments in the exchange rate and in oil prices will play a major role.
It will be essential	both for maintaining price stability and for reducing the high level of unemployment	that wage settlements remain moderate and do not themselves contribute to inflation expectations	which would also endanger the sustainability of the current upswing. Fiscal policies can make a substantive contribution to maintaining favourable economic conditions by using the current upswing as an excellent opportunity to proceed swiftly towards fulfilling the objectives of the Stability and Growth Pact. Economic conditions and perspectives in the euro area appear to be better at present tha…	employment is expected to increase further and the still very high level of unemployment should continue to fall. Remaining vigilant to counter upside risks to price stability and pursuing structural reform is the foundation for a sustained period of strong economic growth and a lasting process of job creation.
Finally	I should like to draw your attention to two items not directly linked to today's meeting of the Governing Council.
First	I should like to inform you that on 30 March 2000 the Governing Council will meet for the first time outside Frankfurt	namely in Madrid. The meeting will be followed by a press conference. It is our intention that Governing Council meetings will be held in other euro area Member States twice a year. In the second half of this year it is envisaged that the Governing Council will meet in Paris.
Second	on 2 and 3 November 2000 the ECB will hold its first Central Banking Conference. The topic of the conference will be ""Why price stability?"" and it will take place in Frankfurt. The ECB's Central Banking Conference	which will be organised biennially	will bring together invited participants from central banks	international and European institutions	academia and the press. As of today	regularly updated information	including a preliminary programme	will be provided on the ECB's Web site. The final programme for the conference and all the papers	comments and a summary of the discussions will be made available on the ECB's Web site in due course.
We are now at your disposal	should you have any questions.";0;"Well	let me say this: on the basis of the statement I have just made	there can be no doubt in anyone's mind as to the direction in which monetary policy will be moving in the near future. On the precise timing of the move	I have as little information as you have.
I have a partial explanation. And it is mainly	of course	the differential between the economic performance in the United States and that in Europe. In the United States there are a surprisingly and fantastically high continued rate of growth and very low unemployment	but no signs of any inflationary pressures. In Europe we have an economy that is picking up strongly due to the oil prices and the exchange rate itself	with some indications that the risks for inflation are on the upside. Those differences are the main explanations for the development of the exchange rate. But	of course	you can explain anything with the benefit of hindsight. I would like to repeat	as I explicitly did in my statement	that we are of the conviction	given the prospects for both the European and the US economy	that the euro has the potential to strengthen in the future. But do not ask me when	ask me why. The ""why"" I have answered	the ""when"" I cannot answer.
What I said I can repeat today. It is extremely simple. We have already said it 100 times	namely that the Monthly Bulletin	which is issued approximately one week after the Statement of the President	i.e. a statement of the kind the President has just made	is not sending and will never send messages differing from that in the Introductory Statement. It elaborates on the same message. And	actually	there is one single message coming from the Governing Council	the message that you have just heard from the President. And all the members may elaborate on that	give explanations in their own words	but the message is the same. I never understood why	here and there	attempts are made to set off what was said by one against that said by another. There is one single message coming from the Governing Council. And you have just heard it.
On the last question: I have not seen those signs yet. But it may well be that	if the supply increases	the upward movement in oil prices could be reversed. That would be a very welcome signal and indicator for us. As to your argument that you have never heard me so hawkish: well	the signs are increasing that risks to price stability are growing. This also applies to our forecasts and to those of others which stated that price developments will settle just below the 2% level. The risks to these forecasts are increasing. And then	you have to remember that we raised rates by 50 basis points only four months ago and by another 1/4 percentage point only one month ago. So	altogether	this increase of 3/4 of a percentage point in rates still has to work its way through into the economy and we are not under the illusion that we can fine-tune either inflation developments or real economic developments by pursuing an activist policy. But I would just like to give the warning that the risks seem to be increasing. That is why I say that there cannot be any doubt in anybody's mind a…
Christian	do you have any idea about the first question?
I would not dare to give a precise figure	but you cannot simply base assumptions on the difference between the actual outcome of M3 at the end of 1999 and the reference value	because there were special factors at the beginning of the year. So	in order to answer your question properly	we should base our reasoning on special calculations	which I do not have with me now. So	I am sorry for not being able to answer	but what is important is that it is not as simple as it may look.
As far as supervision is concerned	you know that the Treaty gives the ECB only a rather limited role	namely that of promoting sound supervisory practices in the individual Member States. But supervision itself explicitly falls under the principle of subsidiarity and will be executed at a national level. The ECB has no aspirations to change that situation. We are actively involved in the further development of supervision	but in a co-ordinating role and in the interests of financial stability at large. So	I do not see any tendency towards creating a supranational supervisory body	nor a body encompassing all the financial activities you mentioned in the sphere of security settlement	banking and insurance. As to how that should be organised	I have my personal views on that. But we follow developments in the various countries with great interest. What we do feel is that it would be wise for national central banks to remain closely involved	in whatever way	in the entire process of supervision.
Well	I do not think that my statement of today - as I have said before - can leave any doubt about what we have been doing. I gave you a report on what we have been doing in a forward-looking manner	explaining what we think the future will have in store for us and what our policy reactions to that future development are going to be.
As to a percentage - I cannot give you one. What we are strongly interested in	what we do believe is that - may I paraphrase my American colleague - a strong euro is in the interests of Europe. So we are interested in a strong euro. We are concerned about the recent development of the euro for two reasons. First	because of the potential impact it can have on domestic	i.e. European	inflation and the psychological impact it can have on the credibility of and the confidence in our currency. We are	therefore	interested mostly in a stable euro. Whether you call it strong or weak	I do not really care all that much. But stability is what we care for most and then a strong euro - I repeat myself - is in the interests of Europe. The second question: ""Are there any other matters which would interest you?"" I do not think so.
Our communications policy has not changed. We did notice that we were widely reported - as reflected in the last but one question - as seeming to create diverging views and confusion in markets. We are concerned about that. And there was strong urging from all sides in the Governing Council that we should see to it that - if we could not speak with one mouth	preferably with one mouth	we should at least let only one voice be heard.
The first question as to how long the lags are with which monetary policy measures work their way through into the economy: it is generally estimated that the lags are in the order of six to eight quarters. So	let us say	around one and a half years. Those are the lags we reckon with in formulating our monetary policy. I cannot give you any specific information on Monday. The ECB was not in the market	in the hectic developments last Monday. We know that one party in Tokyo was in the market	precisely at lunchtime	and that caused some turbulence	but it was not a central bank	I can assure you. And your third question...
Yes	asset price bubble. I did not forget this question	I did not want to answer that question.
I do not regard it as fair. I must confess that it did strike me	from the conclusions that one newspaper close to your heart drew from the same OECD report you referred to	that the OECD was very critical of the ECB's first year	while another newspaper	namely ""Le Monde""	concluded from that very same OECD report that the OECD had been extremely gracious	that the OECD had been very positive about the ECB. So	there you see once again	it is the same message	which may be interpreted differently in practice.
If I may add	much the same to what you have just mentioned for ""Le Monde"" also appeared	if I remember correctly	in the ""Handelsblatt""	""Les Echos"" and probably in other sources.
So far	actual wage settlements	as concluded	do not give rise to concern. The major contracts still have to be concluded. And there are signals	at least in the demands	that the contracts could be excessive. But then I want to emphasise	wage demands are not wage contracts yet. But it would be fine to say	so far so good.
Well	the ERM rules or the criteria prescribe that a currency should - apart from membership in the ERM - have been stable and should certainly not have depreciated in the two years preceding actual entry into Monetary Union. So that could not be held against Sweden in any way. When a country applies for membership of the European Union	the European Central Bank will have to draw up a Convergence Report and make an assessment of the extent to which that particular country fulfils the entrance criteria	as have been formulated in the Maastricht Treaty. And	certainly for the European Central Bank	membership in ERM II	which is clearly prescribed as one of the criteria to be fulfilled	will be used in the Convergence Report of the ECB as one of the yardsticks for our advice. But I want to point out	in addition	that it is not the ECB that will take the ultimate decision	but the European Council on the advice of the European Central Bank and of the European Commission.
Yes	but that was a political decision. They were only tiny exceptions	only a matter of months. You are talking about Italy	I assume. That is the only exception I can remember. It was only a matter of months and the political decision was based on the duration of membership and the period of stability preceding actual membership in the ERM. So I hope	for this weekend	that it is enough.
...if I was quoted that way	I was wrongly quoted. What my personal opinion was and what it has always been is that banking supervision should be in the hands of	or closely associated with	the national central banks. And I am still of that opinion.
The European Central Bank is not a member of the IMF	so we have nothing to do with the issue. As to the moves Mr. Tietmeyer may or will make	passively or actively	I will certainly not comment on this.
Well	whenever there are uncertainties and risks for a certain currency area - in this case Europe - that have the tendency to weaken a currency - and this goes for the United States and for Europe - there could certainly be a political impact. But when the image presented is one of disunity	of uncertainty	of a lack of strong and unified will	that is never good for a currency.
No	that is not what happened. What I was referring to were some large transactions effected in Tokyo	which did not help the euro - on the contrary	they brought it down. And they had nothing to do with interventions. It was not a central bank. And so	it had nothing to do with the question as to whether or not I have changed my mind - but I have not changed my mind.
Well	it may have been said that the Bundesbank intervened	but I can say that the Bundesbank did not intervene. There were no central bank interventions.
Well	Mr. Trichet aside	I have already shown my willingness to ""sacrifice"" myself.
;1;1;19;http://www.ecb.europa.eu/press/pressconf/2000/html/is000302.en.html 2000-03-30;1;Ladies and gentlemen	today	the Governing Council of the ECB met for the first time outside Frankfurt. Therefore	let me first of all thank our host	Governor Rojo	for inviting us to meet in Madrid and for the generous hospitality offered to us. The Vice-President and I will report on the outcome of today's meeting of the Governing Council.
I should like to take the opportunity of this special meeting to take stock of where we stand 15 months after the start of Monetary Union. In January 1999 the euro was successfully launched as the single currency for 11 Member States of the EU. As a result of very careful conceptual and technical preparations	both the monetary policy-making process and the implementation of monetary policy have functioned efficiently right from the start.
The challenges involved in setting up a central bank for a currency area as large as the euro area have been enormous. The Eurosystem - which comprises the European Central Bank and the 11 national central banks of the countries which have adopted the euro - has met these challenges with success. This would not have been possible without a strong willingness to co-operate on the part of the actor…
From the start	we had extremely productive and open discussions in the Governing Council on monetary policy issues. In this respect	our monetary policy strategy has provided a very useful framework within which to organise our thinking. In our discussions there has always been a clear understanding	based on the Treaty	that the single monetary policy can only focus on maintaining price stability in the euro area as a whole. This is based on the simple fact that in a monetary union	there is only one monetary policy	and this must be directed to a single objective. As laid down in the Treaty	each member of the Governing Council is therefore well aware that he or she is not a representative of a country or central bank but acts in a personal capacity in deciding the appropriate conduct of monetary policy for the euro area as a whole.
The move to the single currency and the introduction of the euro were based on a degree of convergence towards price stability in participating countries that few observers would have predicted some years ago. In 1999 the average rate of consumer price increases in the euro area as a whole was among the lowest recorded since the Second World War and	at 1.1%	remained fully consistent with price stability. At the same time	Monetary Union does not mean perfect identity of economic conditions in all parts of the euro area. The experience of all larger currency areas shows that some differences in regional price developments and also in regional output growth may exist.
As differences in national or regional developments cannot be addressed by the Eurosystem	they require	whenever necessary	country-specific responses. This means	in particular	responsible national wage settlements and appropriate national fiscal policies aimed at counteracting specific national problems. In addition	reforms addressing rigidities in labour and product markets and aiming at enhancing labour and capital mobility are the tools to ensure that market mechanisms will play an increasingly important role in limiting the scope for divergent developments in the euro area.
The single monetary policy offers a great opportunity to maintain price stability in the euro area and to create the conditions needed for sustained economic growth. Currently	the prospects for strong economic growth in the euro area are very favourable - indeed	more favourable than they have been for many years. Economic activity in the euro area strengthened markedly in the second half of 1999 and this upswing is expected to continue through 2000 and beyond. Available forecasts point to real GDP growth of slightly over 3% in 2000 and 2001	reflecting both the favourable external environment and strong domestic demand. In line with this positive outlook	employment is expected to increase further and unemployment to come down in this context.
At this juncture	it remains	indeed	important that the expected improvements in economic conditions and labour market prospects are not jeopardised by inappropriate wage settlements. In fact	wage moderation	combined with structural reforms in the labour markets	would help both to contain inflation in the euro area and to lead to further progress with employment creation.
The contribution of monetary policy to strong and sustained economic growth is to ensure that price stability in the euro area will be maintained in the years to come. The Governing Council has	over recent months	raised ECB interest rates in three steps	in total by 1 percentage point	as a response to signals from both pillars of the Eurosystem's monetary policy strategy that upward risks to price stability were increasing.
Since the last meeting of the Governing Council	which was held on 16 March 2000	the main new data released relate to monetary developments and HICP inflation in the euro area. With regard to monetary developments	the annual growth rate of M3 in February 2000 was 6.2%	implying a small increase in the three-month moving average of annual M3 growth	to 5.9% for the period from December 1999 to February 2000. The annual rate of change in the HICP in the euro area rose from 1.9% in January 2000 to 2.0% in February 2000	reflecting the anticipated upward pressure on consumer prices stemming from oil price and exchange rate developments.
In its review of the economic and monetary situation	the Governing Council also considered the recent developments in the exchange rate of the euro. Such developments need to be carefully assessed in the framework of the Eurosystem's monetary policy strategy. The Governing Council regards the present level of the euro as not reflecting the significant recent improvements in the outlook for the euro area economy.
At today's meeting the Governing Council decided to leave ECB interest rates unchanged. We shall	however	continue to be vigilant in order to be in a position	if needed	to counter inflationary pressure in a timely manner.
There remain	however	also challenges for other economic policies in the euro area.
As regards fiscal policies	the current upswing provides	for many countries	a good opportunity to comply more quickly with the objectives of the Stability and Growth Pact. This will free up resources for private initiatives and will	over time	contribute to increasing the growth potential of the euro area.
At this juncture	probably the greatest challenge for the euro area lies in speeding up structural reform in order to reduce the high level of structural unemployment. In this respect	the Eurosystem strongly supports the conclusions of the European Council in Lisbon and calls for their timely implementation. Furthering structural reform is the key to a lasting process of job creation and a sustained period of strong economic expansion.
Let me now give the floor to the Vice-President to present some of the additional topics discussed today by the Governing Council.
I should like to draw your attention to the following two items: first	the international financial architecture	an issue which was discussed in preparation for the forthcoming IMF Spring Meetings in Washington	D.C.	and	second	the ECB's information campaign for the introduction of the euro banknotes and coins.
Let me start with the Governing Council's deliberations in relation to the current discussion on the international financial architecture	for which the President was mandated to convey the Governing Council's views to the President of the ECOFIN Council. Through its representation in all-relevant international institutions and fora	the Eurosystem has been able to participate actively in ongoing discussions over the past year.
The Eurosystem actively supports those efforts made by various institutions and fora - such as the IMF	the World Bank	the Financial Stability Forum and the Basel Committee for Banking Supervision - to enhance transparency and to improve the soundness both of financial systems and of regulatory and supervisory frameworks.
Owing to the fact that unsustainable exchange rate regimes were a factor behind financial crises of previous years	recent discussions have focused in particular on the choice of appropriate exchange rate arrangements. The Governing Council is of the view that such a choice should not be confined to alternative solutions of either a hard peg or free floating. Intermediate regimes	such as adjustable pegs	may suit the needs of emerging market economies	depending on their specific domestic and external conditions.
Refocusing the role of the IMF has been central to most recent reform proposals. The Governing Council is of the view that strengthening the key responsibilities of the IMF	namely further enhancing its credibility as a policy adviser and provider of financial assistance to members facing a loss of market confidence	will make an important contribution to international monetary stability. As regards crisis management	the Eurosystem is looking forward to seeing further progress in the complex but crucial area of ensuring private sector involvement in crisis prevention and resolution.
Second	the Governing Council approved the overall framework for the EURO 2002 information campaign - a Europe-wide campaign intended to familiarise citizens with the euro banknotes and coins.
The main objectives of the campaign are to help citizens:
to recognise the euro banknotes and coins and	in particular	their security features
to familiarise themselves with the different (and	in many cases	new) denominations of the euro banknotes and coins	and
to inform themselves about the means by which the euro banknotes and coins will be introduced on 1 January 2002.
The strategy behind the ECB's campaign is based on the concept of co-operation with ""multipliers""	such as banks	retailers and their associations	as well as educational institutions and governmental authorities	at both a European and a national level. The campaign will be conducted in two main phases. In the first phase	which is about to start	the ""multipliers"" will be approached in order to prepare their own activities with regard to training and the provision of information. In the second phase	scheduled for the second half of 2001	the general public will actively be informed by means of a centralised mass media campaign to ensure the smooth changeover to the euro banknotes and coins. The main communication tools will be television spots and widely distributed printed matter supported by radio spots and both billboard and press advertisements. I should like to stress that due account will be taken of the specific needs of t…
We are now at your disposal	should you have any questions.";0;"We do think that	for the time being	two meetings per year are enough. We also want to avoid European citizens feeling that nobody knows where the European Central Bank is. So we should not be away from our headquarters too often. Indeed	since our last meeting in March	oil prices have not increased further. It is too early to judge what the near future will bring. It is not too early to judge what past developments still have to bring. The increases in oil prices are still working their way through	and will continue to work their way through in the price developments for some months to come. And the same holds true of the exchange rate. It has hardly moved since our last interest rate decision in March. But it is also true to say that it has not yet moved upwards. So	it remains at a level which increases the upward pressure on prices. So	we do not by any means think that we have been premature. On the contrary	as I said in my introductory statement	we remain vigilant as to future developments in an environment of robust economic growth	which we expect to continue throughout this year and next year. And thereafter? It is too early to say what will happen. So	coming back to your question	we think that the latest figures	which have been released since we took our last interest rate step	more or less justify ex post the action we took on 16 March.
I am not that much of an expert in snails	except in eating them. But that is not relevant at this point. So I cannot tell you anything about the speed	or the scope	with which the snail is creeping or moving. But I think the fact that I said that the Governing Council will remain vigilant in the light of both the euro area's robust economic growth and the developments that still have to work their way through should be enough for an indication of the direction in which the snail is creeping.
With regard to the recent OPEC decision	as I said earlier	it is still too early to judge what the effect will be in the longer term. Normally	increases in oil prices work their way through to the consumer price index with a lag of between four and six months. So	with a view to the decision taken only a few days ago	the effects of which on the market price are not yet quite clear	it is far too early to say anything about its impact in the longer term. This is true especially for us	since we take a medium-term perspective of at least one and a half or two years on inflationary developments. With regard to the exchange rate: as I have said	the exchange rate has not moved very much since our last meeting	but it has stayed around the level already reached two or four or even six weeks ago	which is a level that the Governing Council firmly believes does not adequately reflects the potential for growth and the current situation of robust economic growth with unemployment slowly falling in the euro area. So	it is still too early to judge - again	at that moment - how the impact of these developments will be reflected in the exchange rate.
Well	first of all	we are not joining investment banks in speculating on what either stock prices or interest rates will be doing in the near future. And I would like to point out - point to the fact - that	if you look at the United States	for example	substantially higher interest rates did not prevent stock prices from increasing last year.
I think the Irish Finance Minister cannot say anything but what he said. A fact is	of course	that differentials in price increases across a large currency area are not abnormal. In a study we have recently published in our ECB Monthly Bulletin	we came to the conclusion that differentials in the euro area were	to our own surprise	even smaller than the differentials you see between some 25 cities in the United States. Still	I do maintain that the problem Ireland faces in having a substantially higher rate of inflation than the euro area-wide rate of inflation is a problem that has to be addressed. It will be addressed	I am sure	by the Irish Government	and by the Irish Government alone.
Sorry	I did not say that they should have their own monetary policy. You see	we have only one monetary policy in the euro area. But they have their own fiscal policies and wage policies as well as structural reform policies	and those are policy areas which have to be addressed by the national governments	and by the social partners	I am inclined to say. But the European Central Bank and all of the Eurosystem can and will do nothing about that.
Well	I can only repeat what I said in my Introductory Statement. We certainly welcome the intentions implied in the Conclusions of the Lisbon Summit. What we have said	in addition	today	as the Governing Council	is that we hope that these Conclusions will be implemented in practice	sooner rather than later. And that they will not be words only.
The Council has not considered specific sectors of the stock market. The Council has briefly discussed the phenomenon of asset price volatility and the fact that we are extremely hesitant	or reluctant	to pass any judgement or normative judgement on these developments. And I will refrain from doing so here.
Where have the banknotes gone which used to be held by other euro area central banks? I suppose they have gone back to their home country in the meantime. And what will happen to the profits? I cannot say. We do not know how profits will develop. What we do know is that in the Eurosystem we have agreed on accounting rules which	over time	will substantially change annual developments in profits	and that	for example	we now include unrealised valuation losses in foreign exchange reserves directly in the profit and loss account	whereas in the past it was usually written off against some valuation reserve in the balance sheet of the banks. As far as the euro's share in foreign exchange reserves in the world outside the euro area is concerned	I expect it to develop over time. But	of course	you have to realise that we have been exposed to a certain shock as a result of the creation of the euro area itself. Before the introduction of the euro	the distribution of world reserves over various currencies was - and I am giving very rough figures now - about 60% US dollars	about something like 25% Deutsche Mark and around 5% Japanese yen	with the remaining 10% being shared by a variety of currencies	including Swiss francs	French francs	Dutch guilders and special drawing rights of the IMF. With the transition to the euro	the reserves of the euro area countries were	in some instances	held in US dollars and Deutsche Mark - in my own country	the Netherlands	for example	we held 50% of the foreign reserves in US dollars	50% in Deutsche Mark. And overnight	the 50% Deutsche Mark had become domestic assets rather than foreign assets. So that phenomenon caused an immediate change in the world currency distribution of reserves. Because of the falling-out of the intra-euro area holdings of European currency reserves	it caused the euro share of international reserves to fall immediately. And now it is growing again. So	we are now in a situation where between 70 and 80% of the world reserves are held in US dollars and around 15 to 20% in euro. I expect the same trend to develop that we have observed over the past 25 years	namely a gradual decline in the share of the US dollar and a gradual increase in the share of the euro. I expect that trend to continue. But it is a long-term process.
I do not think anything of the sort. We have a situation where	in Europe	growth is now expected to be over 3% this year and next year. For the United Kingdom	expectations are similar. It is true to say - amazingly	I must say	basically	also for the US authorities - that the US economy seems to be continuing to grow at a pace which - we thought earlier - might be similar to that in Europe. We now think it may even continue to be somewhat higher than in Europe. In Japan	we still do not know. We see a hesitant	shaky recovery. Now	all these developments	with the exception of the shakiness of Japan	present a very favourable picture	underpinning the chances for Europe	indeed	to experience robust economic growth and a fall in unemployment over the years to come. That fall in unemployment will only be of a significant nature if	at the same time	this period of increasing wealth and output growth is used also to execute the badly needed reforms in the various markets	in the labour markets	in particular	but also in the goods and services markets.
The January figure	as you know	was strongly affected by base effects. The February figure was still affected to some extent. The figure of 6.2% which I mentioned was	to some extent	also still affected by base effects	i.e. by the fact that February's figure last year fell out of the series. But it also reflected fairly strong further increases in the various components of M3	leading us to the conclusion that we can still speak of a very accommodative monetary policy stance. And this is one of the factors which keeps us saying: ""we will remain vigilant"".
One percentage point	you mean.
With regard to the euro itself	we would only do something about it if it were to undermine our monetary policy strategy. And you	of course	are very much aware of that. I do not think that we can do very much else. And	with regard to the Lisbon Summit	I am sorry	I only can repeat that the message from Lisbon was strong enough: we	the Heads of State and Government	want unemployment to have virtually disappeared by the year 2010. We want to have full employment and we want to have ample room for information and communications technology to work its way through into our European economies. We	the Governing Council	fully endorse those Conclusions. The only thing we added was that we do hope that	sooner rather than later	words will be translated into deeds.
Well	today it looks as if it does. And I would hope that it will continue to be the case - even if it is not only my voice - it should be one sound	at least.
On the last question: the answer is ""no	not specifically"". We pass judgement on budgetary developments in individual countries in the context of the discussion	together with the European Commission	in the Economic and Financial Committee and	openly	in the Euro-11. What we do think is that - I want to repeat what I said earlier - the period ahead of us gives all governments	and I am inclined to say the French Government is certainly included	a golden opportunity to speed ahead	faster than anticipated	towards fulfilling the requirements of the Stability and Growth Pact. Now	why do we meet in Spain? The reason why has already been explained by Governor Rojo in his introductory remarks. Why do we want to meet outside Frankfurt every now and then? The question ""why did you start in Spain"" has been raised very often. The answer is very simple: we normally meet in Germany	in ""Deutschland""	and we wanted to give all Member States an opportunity to have a meeting on their soil in the coming years. And back to Germany	the last one in the series. So	we started with the first country in the alphabet that comes after ""Deutschland""	namely ""España"".
I am very happy that the question was put both to Mr. Noyer and to me	... because I do not know.
Could I say the same? With one voice?
I am certain that it was not our advice. But I can only say that we are pleased with the outcome of those wage settlements	when we compare them with the original demands posted. And they do seem to indicate that the social partners	in Germany	too	have taken their responsibility for their future	and for their country	very	very seriously.
We do not know yet. As I said earlier	it still all has to work its way through	and wage bargaining processes are still very much under way in many parts of the euro area. But	it certainly helps us in our fight against inflation. However	the pressures	the upward pressures	are still there. And that is the reason why I cannot but repeat myself even more often than I already have: we remain vigilant. But let me say: at least	these wage settlements have not added to our concern.
;1;1;17;http://www.ecb.europa.eu/press/pressconf/2000/html/is000330.en.html 2000-04-13;1;Ladies and gentlemen	the Vice-President and I are here to report on the outcome of today's meeting of the Governing Council of the ECB.
The Governing Council today conducted its regular examination of the outlook for price developments and the risks to price stability in the euro area. Following this review	the Governing Council decided to maintain the interest rate on the main refinancing operations of the Eurosystem at 3.5% and to keep the interest rates on the marginal lending facility and on the deposit facility at 4.5% and 2.5% respectively.
Allow me to give you an overview of the main elements of our assessment of the latest information on monetary	financial market and other economic developments.
Let me start with information in relation to the first pillar of our monetary policy strategy. No new monetary data have been released since the last meeting of the Governing Council	which was held in Madrid on 30 March 2000. The annual growth rate of M3 in February 2000 was 6.2%. This implied a small increase in the three-month moving average of annual M3 growth	to 5.9%	from 5.8% recorded for the three-month period from November 1999 to January 2000. M3 growth thus remained around 1 1/2 percentage points above the reference value of 4 1/2%. The picture of generous liquidity conditions in the euro area is also confirmed by the continued strong annual rate of growth of loans to the private sector	which stood at 10.5% in February.
With regard to economic developments in the euro area	following strong growth of real GDP in the second half of 1999	most recent production and survey data suggest that the economic expansion also remained strong in early 2000. In particular	both consumer and industrial confidence have now reached levels which are close to the highest observed since the mid-1980s. This picture of strong growth of domestic demand supports the favourable outlook for economic growth in the euro area as depicted in recent forecasts. The positive prospects for euro area activity also benefit from the strong cyclical upswing in the world economy	which has become more broadly based across industrial and emerging economies and which is expected to continue in the years to come.
The exchange rate of the euro does not reflect the ongoing improvement in domestic fundamentals in the euro area economy. In nominal effective terms	the euro was around 4% lower in mid-April than at the beginning of the year and approximately 14% below its level in the first quarter of last year. Until reversed	this development will put upward pressure on import prices and will continue to affect the risks for price stability in the euro area.
As I have already noted on previous occasions	the rise in the Harmonised Index of Consumer Prices (HICP) which we have observed over recent months stems	to a large extent	from the combined effects of both oil price and exchange rate developments. The annual rate of change in the HICP rose to 2.0% in February 2000	from 1.9% in the previous month. The rate of inflation on producer prices also rose further in February 2000	mainly in connection with rising prices for intermediate goods.
In the course of the past few weeks oil prices have declined. This has been in line with the assumption underlying currently available economic forecasts	namely that the oil price increases which we observed until March will partially unwind in the course of the year. At the same time	it is most likely that the complete upward impact on consumer prices via import and producer prices of the oil price and exchange rate developments in recent months has not yet materialised. Against this background	the possibility cannot be ruled out that the figure for annual HICP inflation will slightly exceed 2% in the spring of this year	before falling back to lower levels.
What matters for monetary policy	however	are the trends underlying the outlook for price stability in the medium term. In this context	the Governing Council again stressed the need for the continuation of wage moderation in the euro area. As noted earlier	monetary and credit developments confirm that liquidity in the euro area is ample. Developments in the exchange rate of the euro also remain a cause for concern with regard to future price stability. In the light of the favourable prospects for strong economic growth	the impact of these developments on inflationary pressures will need to be monitored closely.
The Eurosystem will remain vigilant in assessing upside risks to price stability and will take appropriate action if and when required. A forward-looking monetary policy which responds to risks to price stability before they materialise will avoid the need for a costly stabilisation of inflation at a later stage. Such a forward-looking approach is clearly also the best contribution monetary polic…
This phase of economic growth in the euro area will offer a great opportunity to make further progress in bringing down the high level of unemployment in the euro area. An important means of achieving this will be continued wage moderation	which	in turn	will also help to contain inflationary pressure. This notwithstanding	as I have stressed repeatedly in the past	the key to achieving a sustainable reduction in the level of unemployment will be structural reforms in the euro area	including a lowering of the tax burden and an improvement in the fiscal expenditure structure. Only when labour markets are more flexible and competitive pressures are high will it be possible to prevent bottlenecks from triggering upward pressures on prices at a relatively early stage of an economic recovery.
Fiscal policy has to play its part in this context. The favourable economic prospects will lead to higher tax revenues. In line with the Stability and Growth Pact	it is not opportune to use these extra revenues for higher spending. Now is the time to speed up fiscal consolidation in order to help to reduce further the debt-to-GDP ratios in the Community and to approach more quickly fiscal budgetary positions in surplus or balance.
Let me now give the floor to the Vice-President to present some of the additional topics discussed today by the Governing Council.
I should like to draw your attention to two items: the first reflects the Eurosystem's growing involvement in the EU accession process and relates to the Governing Council's position with regard to the appropriateness of euro-based currency board arrangements (CBAs) as a strategy to be used by accession countries with regard to adopting the euro; the second relates to a further enhancement of the…
Let me start with the Governing Council's deliberations on CBAs. We concluded that the appropriateness of CBAs will be assessed on a case-by-case basis. Therefore	the Governing Council neither encourages nor discourages the adoption of euro-based CBAs. In any event	such arrangements cannot be regarded as a substitute for two years' participation in ERM II. Accession countries which have operated a euro-based CBA deemed to be sustainable might not be required to go through a double regime shift in their strategies to adopt the euro. Thus such countries may participate in ERM II with a CBA as a unilateral commitment augmenting the discipline within ERM II. Ho…	it should be clearly understood that a common accord would have to be reached on the central parity against the euro.
With a view to further enhancing the ECB's transparency policy	the Governing Council has today decided to publish all non-confidential legal instruments governing the relationship between the ECB and the euro area national central banks in the Official Journal of the European Communities. The release of these legal instruments in all 11 official Community languages will give interested members of the public an opportunity to gain first-hand knowledge about t…
We are now at your disposal	should you have any questions.";0;"Let me answer the last question first. We are	generally speaking	not worried about divergencies within the euro area. They are normal and natural. The wage negotiations are still going on in full force. We have only incidental or anecdotal information on the outcome of wage negotiations in the various parts of the European Union. And they sometimes diverge. There are some encouraging signs	particularly here in Germany. There are also signs which give more cause for concern in other areas of the European economy. So	the process is still going on	but - as I said in my Introductory Statement - we cannot stop emphasising the high importance of moderate wage settlements	in the interests of the all-encompassing fight against unemployment.
Well	the answer is: no	we have not discussed that. But perhaps the President would like to add something.
We have not discussed it today	but we have discussed it many times before. And we do not see the need for institutional changes in the organisation of the European System of Central Banks	including the ECB.
If you would allow me to answer the first one first. I happen	by chance	to have read what was published in the Dutch newspapers. I would like to emphasise that	in the process of accession	you have to clearly distinguish between	I would say	three phases. First	there is the accession to the European Union. Second	sometimes years later	there will be the required entry into the European exchange rate mechanism. And	third	again years later	there will be the possibility - provided all the convergence criteria	both quantitative and qualitative	have been met - of entry into Monetary Union and also of adopting the euro as their currency. So	all in all	we are talking about a process - I do not want to give the idea that we have a precise figure in mind - but we are talking about a process which	to my mind	will take at least a decade to be fully completed.
Well	I do not have figures on that	but let me give some consolation or some confidence to those outside the euro area who hold private reserves in Deutsche Mark. The fact is that about 30% of the Deutsche Mark in circulation is supposed to be circulating outside Germany. Of that 30% most is circulating in central and eastern Europe. They will have to be swapped for euro banknotes as from 1 January 2002. They will not lose their va…	but only at the central bank	and no longer in the private sector. So	the exchange with banks in the private sector will be possible for a period of approximately one to two months. Those who are still sitting on German banknotes after that will have to go to the central bank if they want to get rid of them	and change them. And this may take a period - well it differs from country to country - of	say	up to 30 years.
Well	I have not read the statement	so I cannot say that I have understood it. But	because it was the Vice-President who said it	I will ask the Vice-President to answer.
I have not read it either	but - as you report it to us - I can hardly understand it. I think this is a completely different topic. I cannot understand the relationship you mention.
I could not agree more.
No	it is true and	if I may take this opportunity	what you are referring to is the recently published World Economic Outlook of the IMF in which it was said - as far as monetary policy in Europe is concerned - that	admittedly	monetary conditions were ample	but - given the economic situation and the likely development of inflation - there seemed to be no need to tighten monetary policy. Let me simply say that we	the Governing Council	do not agree with that assessment.
Well	if that suspicion is there	it is unfounded.
At the G7 table the euro will undoubtedly be one of the topics for discussion	and so will the yen and the US dollar. What I am going to say there is that	indeed	as I have just said in my Introductory Statement	the continuous - let me call it - depressed level of the euro exchange rate puzzles us. It will have an impact if it perseveres	but we are not sure that it will and we do not expect it to persevere. If it perseveres	it will have an impact on inflationary developments in the euro area and	in that way	it will be one of the factors we will be taking into account in future monetary policy decisions. As far as the forecasts that have recently been published by the European Commission are concerned	our analysis has led us to the conclusion that - in general terms - we concur with the contents of the forecasts. We are not entirely sure which hypotheses underlie these forecasts. Let me put it this way: we share the optimism on economic growth	as it has been expressed by the Commission	in that we also believe that growth in 2000 and 2001 will be well in excess of 3%. Whether the high figures that the Commission quotes will materialise gives us some reason for hesitation or doubt. As far as the inflation forecasts are concerned	however	where the Commission expects inflation to average out at 1.8% in 2000 and 2001	we have - as I have just said in my Introductory Statement - now reached a level of 2%. We will not be surprised - on the contrary	to the extent that oil price and exchange rate developments work their way through in the coming months	we do expect	for a brief period in the coming months	that the figure might even slightly exceed that of 2%	before dropping back to 2% or less	so that	on average	we are somewhat less comfortable than the Commission seems to feel.
I will not put it in precise figures	but we regard both the growth forecasts and the inflation forecast of the Commission as being on the optimistic side from an economic point of view. The difference is not very large	but ... let me leave it at that judgement.
That is correct.
Well	apparently it was not.
For that - in our assessment - you also have to remember that it was only four weeks ago that we raised interest rates by one quarter of a percent. And that was only four weeks after we had raised interest rates in February. To do so now would not create the impression of a very calm	stable and forward-looking policy. On the other hand	all the indications we have given - and I will repeat them again today - are such that I believe that there cannot be any doubt in anybody's mind as to the direction in which the next move will go.
But timing is important. Direction is of course important. Magnitude is important.
We discussed everything	but we did not come to a decision.
All forecasts that I am aware of indicate that in the course of this two-year period and	most likely	towards the end of this year or early next year - which is later than expected earlier	I admit - the euro area growth performance will overtake this still remarkably good growth performance of the United States. So	that is linked to the timing of the reversal of exchange rate movements which we expect to happen with virtual certainty. But I am not a prophet and I cannot predict precisely when. If I could	I would not tell you. If I knew	I would be rich.
It is a small question which would require a big answer - which I am not in a position to give. But there are encouraging signs of a recovery of the Japanese economy finally taking hold after so many years of hesitation. The signs are encouraging. And the words of Governor Hayami	as I know them	and he will undoubtedly repeat them the day after tomorrow at the G7 meeting	I can fully understand and support.
[truncated: 7,686 more rows]
[truncated: 10 more columns]
